# Supplementary material for: Machine Learning Model for Predicting Multidrug Resistance in Clinical Escherichia coli Isolates: A Retrospective General Surgery Study
Source: Antibiotics (Basel). 2025 Sep 26;14(10):969. doi: 10.3390/antibiotics14100969 (PMC12561689; doi:10.3390/antibiotics14100969)
Supplement: Supplementary file 1 [file antibiotics-14-00969-s001.zip › sample code page.py]

# -*- coding: utf-8 -*-
"""
Unified ML Template for AMR Prediction (RF, CatBoost, CategoricalNB)
====================================================================
- Applies SMOTE **only to the training data** via imblearn.Pipeline (no leakage).
- Supports binary and multiclass targets.
- Computes metrics (accuracy, precision, recall, F1, weighted OvR AUC).
- Plots ROC curves (binary: single curve; multiclass: per-class + micro/macro).
- Reproducible through a fixed RANDOM_STATE.

Usage
-----
1) Load your DataFrame (df) where columns are categorical and include a target antibiotic column.
2) Set the `antibiotics` list and run the example at the bottom (or import the functions in a notebook).
3) If you want to restrict some antibiotics to binary classes (e.g., {1, 3}), filter before calling the runners.

Note
----
- This template uses One-Hot encoding for RF/CatBoost and Ordinal encoding for CategoricalNB.
- CatBoost is used with default parameters (`loss_function='MultiClass'`, `verbose=0`) and a fixed random state.
- RandomForestClassifier is instantiated with a fixed random state; other hyperparameters are left at defaults.
"""

import numpy as np
import pandas as pd
import matplotlib.pyplot as plt

from sklearn.model_selection import train_test_split, StratifiedKFold, cross_validate
from sklearn.metrics import (
    accuracy_score, precision_score, recall_score, f1_score,
    roc_curve, auc, roc_auc_score
)
from sklearn.compose import ColumnTransformer
from sklearn.preprocessing import OneHotEncoder, OrdinalEncoder, label_binarize

from imblearn.over_sampling import SMOTE
from imblearn.pipeline import Pipeline

from sklearn.ensemble import RandomForestClassifier
from sklearn.naive_bayes import CategoricalNB
from catboost import CatBoostClassifier

RANDOM_STATE = 42


# ---------------------------------------------------------------------
# Pipeline builders (SMOTE on TRAIN ONLY via Pipeline)
# ---------------------------------------------------------------------
def build_pipeline(model_name: str, categorical_feature_names):
    """
    Returns an imblearn.Pipeline that encodes categorical features,
    applies SMOTE ONLY on the training data (no leakage), and fits the classifier.
    """
    if model_name == "RF":
        pre = ColumnTransformer(
            transformers=[
                ("cat", OneHotEncoder(sparse_output=False, handle_unknown="ignore"),
                 categorical_feature_names)
            ],
            remainder="drop",
            verbose_feature_names_out=False
        )
        clf = RandomForestClassifier(random_state=RANDOM_STATE)
        pipe = Pipeline(steps=[
            ("pre", pre),
            ("smote", SMOTE(random_state=RANDOM_STATE)),
            ("clf", clf)
        ])
        return pipe

    elif model_name == "CatBoost":
        # One-Hot for a unified preprocessing path
        pre = ColumnTransformer(
            transformers=[
                ("cat", OneHotEncoder(sparse_output=False, handle_unknown="ignore"),
                 categorical_feature_names)
            ],
            remainder="drop",
            verbose_feature_names_out=False
        )
        clf = CatBoostClassifier(loss_function="MultiClass", verbose=0, random_state=RANDOM_STATE)
        pipe = Pipeline(steps=[
            ("pre", pre),
            ("smote", SMOTE(random_state=RANDOM_STATE)),
            ("clf", clf)
        ])
        return pipe

    elif model_name == "NB":
        # CategoricalNB expects integer-encoded categories
        pre = ColumnTransformer(
            transformers=[
                ("cat", OrdinalEncoder(handle_unknown="use_encoded_value", unknown_value=-1),
                 categorical_feature_names)
            ],
            remainder="drop"
        )
        clf = CategoricalNB()  # defaults
        pipe = Pipeline(steps=[
            ("pre", pre),
            ("smote", SMOTE(random_state=RANDOM_STATE)),
            ("clf", clf)
        ])
        return pipe

    else:
        raise ValueError("Unknown model_name. Use one of: 'RF', 'CatBoost', 'NB'.")


# ---------------------------------------------------------------------
# Basic metric helpers
# ---------------------------------------------------------------------
def compute_basic_metrics(y_true, y_pred):
    """Weighted metrics; works for binary or multiclass."""
    return dict(
        accuracy=accuracy_score(y_true, y_pred),
        precision=precision_score(y_true, y_pred, average="weighted", zero_division=0),
        recall=recall_score(y_true, y_pred, average="weighted", zero_division=0),
        f1=f1_score(y_true, y_pred, average="weighted", zero_division=0),
    )


def compute_auc_weighted(y_true, y_proba):
    """Weighted One-vs-Rest AUC for binary or multiclass outputs."""
    try:
        return roc_auc_score(y_true, y_proba, multi_class="ovr", average="weighted")
    except Exception:
        return None


# ---------------------------------------------------------------------
# ROC plotting (binary + multiclass)
# ---------------------------------------------------------------------
def plot_roc(y_true, y_proba, class_names=None, title="", savepath=None):
    """
    Plots ROC curves:
    - Binary: a single ROC curve with AUC
    - Multiclass: per-class ROC + micro/macro-average curves
    Returns a dict with AUC values.
    """
    y_true = np.asarray(y_true)
    classes_ = np.unique(y_true)

    # Binary case
    if len(classes_) == 2:
        fpr, tpr, _ = roc_curve(y_true, y_proba[:, 1])
        auc_val = auc(fpr, tpr)

        plt.figure()
        plt.plot(fpr, tpr, label=f"AUC = {auc_val:.3f}")
        plt.plot([0, 1], [0, 1], linestyle="--")
        plt.xlabel("False Positive Rate")
        plt.ylabel("True Positive Rate")
        plt.title(title if title else "ROC (Binary)")
        plt.legend(loc="lower right")
        plt.grid(True)
        if savepath:
            plt.savefig(savepath, bbox_inches="tight", dpi=300)
        plt.show()
        return {"binary_auc": float(auc_val)}

    # Multiclass case
    y_bin = label_binarize(y_true, classes=classes_)
    if class_names is None or len(class_names) != y_proba.shape[1]:
        class_names = [str(c) for c in classes_]

    fpr, tpr, roc_auc = {}, {}, {}
    for i in range(len(classes_)):
        fpr[i], tpr[i], _ = roc_curve(y_bin[:, i], y_proba[:, i])
        roc_auc[i] = auc(fpr[i], tpr[i])

    # micro-average
    fpr["micro"], tpr["micro"], _ = roc_curve(y_bin.ravel(), y_proba.ravel())
    roc_auc["micro"] = auc(fpr["micro"], tpr["micro"])

    # macro-average: mean of interpolated TPRs
    all_fpr = np.unique(np.concatenate([fpr[i] for i in range(len(classes_))]))
    mean_tpr = np.zeros_like(all_fpr)
    for i in range(len(classes_)):
        mean_tpr += np.interp(all_fpr, fpr[i], tpr[i])
    mean_tpr /= len(classes_)
    fpr["macro"], tpr["macro"] = all_fpr, mean_tpr
    roc_auc["macro"] = auc(fpr["macro"], tpr["macro"])

    # Plot
    plt.figure()
    plt.plot(fpr["micro"], tpr["micro"], linestyle=":", linewidth=2,
             label=f"micro-average (AUC = {roc_auc['micro']:.3f})")
    plt.plot(fpr["macro"], tpr["macro"], linestyle=":", linewidth=2,
             label=f"macro-average (AUC = {roc_auc['macro']:.3f})")

    for i, name in enumerate(class_names):
        plt.plot(fpr[i], tpr[i], linewidth=1.5, label=f"{name} (AUC = {roc_auc[i]:.3f})")

    plt.plot([0, 1], [0, 1], linestyle="--")
    plt.xlabel("False Positive Rate")
    plt.ylabel("True Positive Rate")
    plt.title(title if title else "ROC (Multiclass, OvR)")
    plt.legend(loc="lower right")
    plt.grid(True)
    if savepath:
        plt.savefig(savepath, bbox_inches="tight", dpi=300)
    plt.show()

    return {
        "micro_auc": float(roc_auc["micro"]),
        "macro_auc": float(roc_auc["macro"]),
        "per_class_auc": {class_names[i]: float(roc_auc[i]) for i in range(len(classes_))}
    }


# ---------------------------------------------------------------------
# Hold-out and CV evaluation
# ---------------------------------------------------------------------
def evaluate_holdout(pipe, X, y):
    """
    Single 70/30 split; SMOTE is applied **only** to the training set
    when calling pipe.fit(X_train, y_train).
    Returns weighted metrics + (optionally) weighted OvR AUC.
    """
    X_tr, X_te, y_tr, y_te = train_test_split(
        X, y, test_size=0.30, stratify=y, random_state=RANDOM_STATE
    )
    pipe.fit(X_tr, y_tr)  # SMOTE occurs here (train only)
    y_pred = pipe.predict(X_te)

    out = dict(
        accuracy=accuracy_score(y_te, y_pred),
        precision=precision_score(y_te, y_pred, average="weighted", zero_division=0),
        recall=recall_score(y_te, y_pred, average="weighted", zero_division=0),
        f1=f1_score(y_te, y_pred, average="weighted", zero_division=0),
    )

    if hasattr(pipe, "predict_proba"):
        proba = pipe.predict_proba(X_te)
        out["auc_weighted_ovr"] = compute_auc_weighted(y_te, proba)
    else:
        out["auc_weighted_ovr"] = None

    return out, (X_te, y_te)


def evaluate_cv(pipe, X, y, n_splits=10):
    """
    Stratified K-fold CV; SMOTE is applied **inside** each training fold only,
    thanks to imblearn.Pipeline. Returns mean test metrics across folds.
    """
    cv = StratifiedKFold(n_splits=n_splits, shuffle=True, random_state=RANDOM_STATE)
    scoring = {
        "accuracy": "accuracy",
        "precision": "precision_weighted",
        "recall": "recall_weighted",
        "f1": "f1_weighted",
        "auc": "roc_auc_ovr_weighted"
    }
    out = cross_validate(pipe, X, y, cv=cv, scoring=scoring, n_jobs=None, return_train_score=False)
    summary = {k.replace("test_", ""): float(np.nanmean(v)) for k, v in out.items() if k.startswith("test_")}
    return summary


# ---------------------------------------------------------------------
# Per-antibiotic runners
# ---------------------------------------------------------------------
def run_all_models_for_target(df, target_col):
    """
    Trains and evaluates RF, CatBoost, and CategoricalNB for a single antibiotic target.
    Assumes all columns except the target are categorical predictors.
    Returns hold-out metrics and 10-fold CV metrics for each model.
    """
    X = df.drop(columns=[target_col])
    y = df[target_col].astype("category")
    categorical_feature_names = X.columns.tolist()

    results = {}
    for name in ["RF", "CatBoost", "NB"]:
        pipe = build_pipeline(name, categorical_feature_names)
        holdout_metrics, _ = evaluate_holdout(pipe, X, y)
        cv10_metrics = evaluate_cv(pipe, X, y, n_splits=10)
        results[name] = {"holdout": holdout_metrics, "cv10": cv10_metrics}
    return results


def run_and_plot_for_all_models(df, target_col, save_prefix=None):
    """
    For a given antibiotic (target_col), train RF, CatBoost, and CategoricalNB;
    report hold-out metrics and plot ROC curves (binary or multiclass).
    """
    X = df.drop(columns=[target_col])
    y = df[target_col].astype("category")
    categorical_feature_names = X.columns.tolist()
    class_names = [str(c) for c in sorted(y.unique())]

    outputs = {}
    for name in ["RF", "CatBoost", "NB"]:
        pipe = build_pipeline(name, categorical_feature_names)
        holdout_metrics, (X_te, y_te) = evaluate_holdout(pipe, X, y)

        roc_info = None
        if hasattr(pipe, "predict_proba"):
            proba = pipe.predict_proba(X_te)
            title = f"{name} - {target_col} ROC (Hold-out)"
            savepath = f"{save_prefix}_{name}_{target_col}_ROC.png" if save_prefix else None
            roc_info = plot_roc(y_te, proba, class_names=class_names, title=title, savepath=savepath)

        outputs[name] = {"holdout": holdout_metrics, "roc": roc_info}

    return outputs


# ---------------------------------------------------------------------
# Example (commented)
# ---------------------------------------------------------------------
# if __name__ == "__main__":
#     # 1) Load your dataset
#     # df = pd.read_excel("your_data.xlsx")
#     # Optionally filter to binary targets for some antibiotics:
#     # df = df[df["SomeAntibiotic"].isin([1, 3])]
#
#     # 2) Define antibiotics to evaluate
#     # antibiotics = ["Amikacin", "Ceftriaxone", "Ceftazidime"]
#
#     # 3) Run
#     # for abx in antibiotics:
#     #     print(f"\n=== {abx} ===")
#     #     results = run_all_models_for_target(df, abx)
#     #     print("Metrics (hold-out + 10-fold CV):", results)
#     #     plots = run_and_plot_for_all_models(df, abx, save_prefix="amr")
#     #     print("ROC info:", plots)
