# Supplementary material for: Machine Learning Model for Predicting Multidrug Resistance in Clinical Escherichia coli Isolates: A Retrospective General Surgery Study
Source: Antibiotics (Basel). 2025 Sep 26;14(10):969. doi: 10.3390/antibiotics14100969 (PMC12561689; doi:10.3390/antibiotics14100969)
Supplement: Supplementary file 1 [file antibiotics-14-00969-s001.zip › Supplementary File S1.xlsx]

## Sheet: Supplementary Table
Group	Antibiotics Name	Future Importance Score Level
		V	IV	III	II	I
Aminoglycosides	Amikacin	Year_2020 (+0.08)	Trimethoprim/sulfamethoxazole (+0.08)	Sex (+0.07)	Amoxicillin/clavulanic acid (+0.07)	Piperacillin/tazobactam (+0.07)
Carbapenems	Ertapenem	Piperacillin/tazobactam (+0.31)	Cefoxitin (+0.15)	Ceftriaxone (+0.07)	Cefepime (+0.06)	Amoxicillin/clavulanic acid (+0.05)
Cephalosporins	Cefoxitin	Ceftazidime (+0.09)	Amoxicillin/clavulanic acid (+0.08)	Ciprofloxacin (+0.07)	Piperacillin/tazobactam (+0.07)	Cefuroxime (+0.07)
	Cefuroxime	Year_2020 (+0.20)	Ceftriaxone (+0.18)	Cefepime (+0.11)	Ceftazidime (+0.10)	Ciprofloxacin (+0.05)
	Ceftazidime	Cefepime (+0.21)	Ceftriaxone (+0.15)	Cefuroxime (+0.10)	Ampicillin (+0.06)	Piperacillin/tazobactam (+0.05)
	Ceftriaxone	Cefepime (+0.28)	Ceftazidime (+0.22)	Cefuroxime (+0.20)	Ampicillin (+0.06)	Ciprofloxacin (+0.05)
	Cefepime	Ceftazidime (+0.21)	Ceftriaxone (+0.17)	Cefuroxime (+0.08)	Amoxicillin/clavulanic acid (+0.07)	Cefoxitin (+0.05)
Fluoroquinolones	Ciprofloxacin	Sex (+0.07)	Trimethoprim/sulfamethoxazole (+0.06)	Age (+0.06)	Year_2023 (+0.06)	Aspirate Culture (+0.06)
Folate Synthesis Inhibitor	Trimethoprim/sulfamethoxazole	Ciprofloxacin (+0.08)	Age (+0.07)	Sex (+0.07)	Amoxicillin/clavulanic acid (+0.06)	Ampicillin (+0.06)
β-Lactams / β-Lactamase Inhibitors	Amoxicillin/clavulanic acid	Ampicillin (+0.22)	Piperacillin/tazobactam (+0.10)	Cefoxitin (+0.08)	Ciprofloxacin (+0.06)	Cefepime (+0.05)
	Ampicillin	Amoxicillin/clavulanic acid (+0.27)	Cefuroxime (+0.18)	Ceftriaxone (+0.14)	Cefepime (+0.08)	Ceftazidime (+0.06)
	Piperacillin/tazobactam	Year_2020 (+0.26)	Amoxicillin/clavulanic acid (+0.11)	Ciprofloxacin (+0.07)	Cefepime (+0.06)	Cefoxitin (+0.05)

## Sheet: RF
MODEL	ANTIBIOTIC	i				ii				iii
		Accuracy	Precision	Recall	F score	Accuracy	Precision	Recall	F score	Accuracy	Precision	Recall	F score	AUC
RF	Amikacin	0.89	0.87	0.89	0.88	0.94	0.94	0.94	0.94	0.94	0.94	0.94	0.94	0.79
	Amoxicillin/clavulanic acid	0.82	0.82	0.82	0.82	0.81	0.81	0.81	0.81	0.81	0.81	0.81	0.81	0.9
	Ampicillin	0.95	0.95	0.95	0.95	0.96	0.96	0.96	0.96	0.96	0.96	0.96	0.96	0.99
	Cefoxitin	0.77	0.77	0.77	0.77	0.9	0.9	0.9	0.9	0.92	0.92	0.92	0.91	0.76
	Ceftazidime	0.89	0.89	0.89	0.89	0.94	0.94	0.94	0.94	0.94	0.94	0.94	0.94	0.93
	Ceftriaxone	0.94	0.94	0.94	0.94	0.95	0.95	0.95	0.95	0.95	0.95	0.95	0.95	0.99
	Cefuroxime	0.93	0.93	0.93	0.93	0.95	0.95	0.95	0.95	0.95	0.95	0.95	0.95	0.94
	Cefepime	0.85	0.87	0.85	0.86	0.91	0.91	0.91	0.91	0.9	0.9	0.9	0.9	0.9
	Ciprofloxacin	0.7	0.7	0.7	0.69	0.8	0.8	0.8	0.8	0.8	0.79	0.8	0.79	0.74
	Ertapenem	0.98	0.98	0.98	0.98	0.99	0.99	0.99	0.99	0.99	0.99	0.99	0.99	0.97
	Piperacillin/tazobactam	0.75	0.74	0.75	0.74	0.92	0.92	0.92	0.91	0.92	0.92	0.92	0.92	0.82
	Trimethoprim/sulfamethoxazole	0.6	0.61	0.6	0.6	0.71	0.71	0.71	0.71	0.7	0.7	0.7	0.7	0.63
	MEDIAN	0.84	0.84	0.84	0.84	0.9	0.9	0.9	0.9	0.9	0.9	0.9	0.9	0.87

## Sheet: Catboost
MODEL		i				ii				iii
	ANTIBIOTIC	Accuracy	Precision	Recall	F score	Accuracy	Precision	Recall	F score	Accuracy	Precision	Recall	F score	AUC
CatBoost	Amikacin	0.86	0.85	0.86	0.86	0.94	0.94	0.94	0.94	0.95	0.95	0.95	0.95	0.8
	Amoxicillin/	0.83	0.83	0.83	0.83	0.82	0.82	0.82	0.82	0.83	0.84	0.83	0.83	0.91
	clavulanic acid
	Ampicillin	0.94	0.94	0.94	0.94	0.96	0.96	0.96	0.96	0.96	0.96	0.96	0.96	0.98
	Cefoxitin	0.77	0.76	0.77	0.77	0.92	0.92	0.92	0.92	0.92	0.92	0.92	0.92	0.7
	Ceftazidime	0.88	0.88	0.88	0.88	0.93	0.93	0.93	0.93	0.93	0.93	0.93	0.93	0.93
	Ceftriaxone	0.95	0.95	0.95	0.95	0.95	0.95	0.95	0.95	0.95	0.95	0.95	0.95	0.99
	Cefuroxime	0.92	0.92	0.92	0.92	0.94	0.94	0.94	0.95	0.95	0.95	0.95	0.95	0.93
	Cefepime	0.83	0.86	0.83	0.84	0.9	0.9	0.9	0.9	0.9	0.9	0.9	0.9	0.9
	Ciprofloxacin	0.69	0.68	0.69	0.68	0.78	0.77	0.78	0.77	0.77	0.76	0.77	0.76	0.74
	Ertapenem	0.98	0.98	0.98	0.98	0.98	0.98	0.98	0.98	0.98	0.98	0.98	0.98	0.98
	Piperacillin/	0.74	0.74	0.74	0.74	0.91	0.91	0.91	0.91	0.91	0.91	0.91	0.91	0.81
	tazobactam
	Trimethoprim/	0.6	0.62	0.6	0.6	0.68	0.68	0.68	0.68	0.68	0.68	0.68	0.68	0.67
	sulfamethoxazole
	MEDIAN	0.83	0.83	0.83	0.83	0.89	0.89	0.89	0.89	0.89	0.89	0.89	0.89	0.86

## Sheet: Naive
MODEL	ANTIBIOTIC	i				ii				iii
		Accuracy	Precision	Recall	F score	Accuracy	Precision	Recall	F score	Accuracy	Precision	Recall	F score	AUC
NAIVE	Amikacin	0.68	0.89	0.68	0.76	0.69	0.7	0.69	0.69	0.71	0.72	0.71	0.71	0.8
	Amoxicillin/clavulanic acid	0.76	0.7	0.7	0.7	0.71	0.72	0.71	0.71	0.71	0.72	0.71	0.71	0.86
	Ampicillin	0.87	0.63	0.93	0.75	0.92	0.92	0.92	0.92	0.92	0.93	0.92	0.92	0.96
	Cefoxitin	0.55	0.7	0.55	0.6	0.67	0.68	0.67	0.67	0.67	0.68	0.67	0.67	0.7
	Ceftazidime	0.87	0.88	0.87	0.87	0.88	0.88	0.88	0.88	0.88	0.88	0.88	0.88	0.95
	Ceftriaxone	0.96	0.97	0.93	0.95	0.92	0.92	0.92	0.92	0.92	0.92	0.92	0.92	0.98
	Cefuroxime	0.92	0.93	0.92	0.92	0.93	0.93	0.93	0.93	0.93	0.93	0.93	0.93	0.92
	Cefepime	0.79	0.85	0.79	0.82	0.86	0.87	0.86	0.87	0.87	0.88	0.87	0.87	0.9
	Ciprofloxacin	0.67	0.69	0.67	0.68	0.68	0.7	0.68	0.69	0.69	0.7	0.69	0.69	0.73
	Ertapenem	0.95	0.99	0.96	0.98	0.97	0.97	0.97	0.97	0.97	0.97	0.97	0.97	0.96
	Piperacillin/tazobactam	0.71	0.78	0.71	0.74	0.84	0.84	0.84	0.84	0.84	0.85	0.84	0.84	0.85
	Trimethoprim/sulfamethoxazole	0.63	0.74	0.54	0.62	0.63	0.64	0.63	0.63	0.63	0.63	0.63	0.63	0.68
	MEDIAN	0.78	0.81	0.77	0.78	0.81	0.81	0.81	0.81	0.81	0.82	0.81	0.81	0.86

## Sheet: Performance metrics RF, CatB, N
	RF			CatBoost			NB
	i	ii	iii	i	ii	iii	i	ii	iii
	Amikacin
Accuracy	0.89	0.94	0.94	0.86	0.94	0.95	0.68	0.69	0.71
Precision	0.87	0.94	0.94	0.85	0.94	0.95	0.89	0.7	0.72
Recall	0.89	0.94	0.94	0.86	0.94	0.95	0.68	0.69	0.71
F score	0.88	0.94	0.94	0.86	0.94	0.95	0.76	0.69	0.71
	Amoxicillin/clavulanic acid
Accuracy	0.82	0.81	0.81	0.83	0.82	0.83	0.76	0.71	0.71
Precision	0.82	0.81	0.81	0.83	0.82	0.84	0.7	0.72	0.72
Recall	0.82	0.81	0.81	0.83	0.82	0.83	0.7	0.71	0.71
F score	0.82	0.81	0.81	0.83	0.82	0.83	0.7	0.71	0.71
	Ampicillin
Accuracy	0.95	0.96	0.96	0.94	0.96	0.96	0.87	0.92	0.92
Precision	0.95	0.96	0.96	0.94	0.96	0.96	0.63	0.92	0.93
Recall	0.95	0.96	0.96	0.94	0.96	0.96	0.93	0.92	0.92
F score	0.95	0.96	0.96	0.94	0.96	0.96	0.75	0.92	0.92
	Cefoxitin
Accuracy	0.77	0.9	0.92	0.77	0.92	0.92	0.55	0.67	0.67
Precision	0.77	0.9	0.92	0.76	0.92	0.92	0.7	0.68	0.68
Recall	0.77	0.9	0.92	0.77	0.92	0.92	0.55	0.67	0.67
F score	0.77	0.9	0.91	0.77	0.92	0.92	0.6	0.67	0.67
	Ceftazidime
Accuracy	0.89	0.94	0.94	0.88	0.93	0.93	0.87	0.88	0.88
Precision	0.89	0.94	0.94	0.88	0.93	0.93	0.88	0.88	0.88
Recall	0.89	0.94	0.94	0.88	0.93	0.93	0.87	0.88	0.88
F score	0.89	0.94	0.94	0.88	0.93	0.93	0.87	0.88	0.88
	Ceftriaxone
Accuracy	0.94	0.95	0.95	0.95	0.95	0.95	0.96	0.92	0.92
Precision	0.94	0.95	0.95	0.95	0.95	0.95	0.97	0.92	0.92
Recall	0.94	0.95	0.95	0.95	0.95	0.95	0.93	0.92	0.92
F score	0.94	0.95	0.95	0.95	0.95	0.95	0.95	0.92	0.92
	Cefuroxime
Accuracy	0.93	0.95	0.95	0.92	0.94	0.95	0.92	0.93	0.93
Precision	0.93	0.95	0.95	0.92	0.94	0.95	0.93	0.93	0.93
Recall	0.93	0.95	0.95	0.92	0.94	0.95	0.92	0.93	0.93
F score	0.93	0.95	0.95	0.92	0.95	0.95	0.92	0.93	0.93
	Cefepime
Accuracy	0.85	0.91	0.9	0.83	0.9	0.9	0.79	0.86	0.87
Precision	0.87	0.91	0.9	0.86	0.9	0.9	0.85	0.87	0.88
Recall	0.85	0.91	0.9	0.83	0.9	0.9	0.79	0.86	0.87
F score	0.86	0.91	0.9	0.84	0.9	0.9	0.82	0.87	0.87
	Ciprofloxacin
Accuracy	0.7	0.8	0.8	0.69	0.78	0.77	0.67	0.68	0.69
Precision	0.7	0.8	0.79	0.68	0.77	0.76	0.69	0.7	0.7
Recall	0.7	0.8	0.8	0.69	0.78	0.77	0.67	0.68	0.69
F score	0.69	0.8	0.79	0.68	0.77	0.76	0.68	0.69	0.69
	Ertapenem
Accuracy	0.98	0.99	0.99	0.98	0.98	0.98	0.95	0.97	0.97
Precision	0.98	0.99	0.99	0.98	0.98	0.98	0.99	0.97	0.97
Recall	0.98	0.99	0.99	0.98	0.98	0.98	0.96	0.97	0.97
F score	0.98	0.99	0.99	0.98	0.98	0.98	0.98	0.97	0.97
	Piperacillin/tazobactam
Accuracy	0.75	0.92	0.92	0.74	0.91	0.91	0.71	0.84	0.84
Precision	0.74	0.92	0.92	0.74	0.91	0.91	0.78	0.84	0.85
Recall	0.75	0.92	0.92	0.74	0.91	0.91	0.71	0.84	0.84
F score	0.74	0.91	0.92	0.74	0.91	0.91	0.74	0.84	0.84
	Trimethoprim/sulfamethoxazole
Accuracy	0.6	0.71	0.7	0.6	0.68	0.68	0.63	0.63	0.63
Precision	0.61	0.71	0.7	0.62	0.68	0.68	0.74	0.64	0.63
Recall	0.6	0.71	0.7	0.6	0.68	0.68	0.54	0.63	0.63
F score	0.6	0.71	0.7	0.6	0.68	0.68	0.62	0.63	0.63

## Sheet: Study data
Sample Number	Sex	Age	Year_2020	Year_2021	Year_2022	Year_2023	Year_2024	Aspirate_Culture	Urine_Culture	Wound_Culture	Other_Cultures	Meropenem	Amikacin	Piperacillin/tazobactam	Cefoxitin	Ceftazidime	Cefuroxime	Ciprofloxacin	Ceftriaxone	Ertapenem	Ampicillin	Amoxicillin/clavulanic acid	Trimethoprim/Sulfamethoxazole	Cefepime
1	1	2	1	0	0	0	0	1	0	0	0	1	2	1	2	2	3	3	3	1	3	3	1	2
2	1	1	0	1	0	0	0	0	0	1	0	1	1	2	1	3	3	3	3	1	3	3	1	3
3	1	2	0	0	1	0	0	1	0	0	0	1	1	1	1	1	2	1	1	1	1	1	1	1
4	1	2	1	0	0	0	0	0	0	1	0	1	1	1	1	3	3	3	3	1	3	1	1	3
5	1	2	1	0	0	0	0	0	0	1	0	1	1	1	3	3	3	3	3	1	3	3	3	3
6	1	1	1	0	0	0	0	0	0	0	1	1	1	1	1	1	1	1	1	1	3	1	1	1
7	1	1	1	0	0	0	0	0	0	1	0	1	2	1	2	3	3	3	3	1	3	3	1	3
8	2	2	0	0	1	0	0	0	0	1	0	1	1	1	1	3	3	2	3	1	3	3	3	3
9	2	2	0	0	1	0	0	0	0	1	0	1	1	1	1	3	3	3	3	1	3	1	3	2
10	1	1	0	1	0	0	0	0	0	0	1	1	1	1	1	1	2	3	1	1	3	3	1	1
11	1	1	0	0	1	0	0	0	0	1	0	1	1	1	1	3	3	1	3	1	3	1	1	3
12	1	1	0	0	0	0	1	1	0	0	0	1	1	1	1	1	2	3	1	1	1	1	1	1
13	2	1	0	0	0	0	1	0	1	0	0	1	1	1	1	3	3	3	3	1	3	1	3	2
14	1	2	0	1	0	0	0	0	0	0	1	1	1	3	3	3	3	1	3	3	3	3	1	3
15	1	1	0	0	1	0	0	1	0	0	0	1	1	1	1	1	2	1	1	1	1	1	1	1
16	1	2	0	1	0	0	0	0	0	1	0	1	1	1	1	3	3	1	3	1	3	3	1	3
17	1	1	0	0	0	1	0	0	1	0	0	1	1	1	1	3	3	3	3	1	3	3	1	3
18	1	1	0	0	0	0	1	0	1	0	0	1	1	1	1	3	3	3	3	1	3	1	1	2
19	1	1	0	0	0	0	1	0	1	0	0	1	1	1	1	3	3	3	3	1	3	1	1	3
20	1	2	1	0	0	0	0	0	0	0	1	1	2	3	1	3	3	3	3	1	3	3	3	3
21	1	1	0	0	0	1	0	0	1	0	0	1	1	1	2	1	3	3	1	1	3	1	3	1
22	1	1	0	0	0	1	0	1	0	0	0	1	1	1	1	3	3	1	3	1	3	1	1	3
23	1	1	0	0	0	1	0	1	0	0	0	1	1	3	3	3	3	1	3	3	3	3	3	3
24	1	1	0	1	0	0	0	0	0	1	0	1	1	1	1	1	2	3	1	1	1	1	1	1
25	2	2	0	0	0	0	1	0	0	0	1	1	1	1	1	3	3	3	3	1	3	3	3	3
26	2	2	0	0	0	0	1	0	0	0	0	1	1	1	1	3	3	3	3	1	3	3	3	3
27	1	2	0	1	0	0	0	1	0	0	0	1	1	1	1	3	3	3	3	1	3	1	1	3
28	2	1	0	1	0	0	0	0	0	1	0	1	1	1	1	1	2	1	1	1	1	1	1	1
29	2	1	0	0	0	1	0	0	1	0	0	1	1	1	1	1	2	1	1	1	3	1	3	1
30	1	1	0	0	0	1	0	1	0	0	0	1	1	1	1	1	3	3	3	1	3	1	1	2
31	1	2	0	0	0	1	0	0	0	0	1	1	1	1	1	3	3	3	3	1	3	1	3	3
32	1	2	0	0	0	1	0	0	0	1	0	1	1	1	1	3	3	3	3	1	3	1	3	3
33	1	1	0	0	0	0	1	0	0	1	0	1	1	1	1	2	3	3	3	1	3	3	3	3
34	1	1	0	0	1	0	0	0	0	1	0	1	1	1	2	1	2	3	1	1	1	1	1	1
35	1	2	1	0	0	0	0	0	0	1	0	1	1	3	3	3	3	3	3	1	3	3	3	1
36	1	2	0	0	1	0	0	1	0	0	0	1	1	1	1	1	2	3	1	1	3	3	3	1
37	1	1	1	0	0	0	0	0	0	1	0	1	1	2	3	3	3	3	3	1	3	3	3	3
38	1	1	1	0	0	0	0	0	0	1	0	1	1	2	3	3	3	3	3	1	3	3	3	3
39	1	1	1	0	0	0	0	0	0	1	0	1	1	2	3	3	3	3	3	1	3	3	3	2
40	1	1	1	0	0	0	0	0	0	1	0	1	1	1	2	2	3	3	3	1	3	3	3	3
41	1	2	0	0	0	1	0	1	0	0	0	1	1	1	1	1	2	1	1	1	1	1	1	1
42	1	2	0	0	0	1	0	0	0	0	1	1	1	1	1	1	2	2	1	1	3	3	1	1
43	2	2	0	0	1	0	0	1	0	0	0	1	1	1	1	1	2	1	1	1	1	1	1	1
44	2	2	0	0	0	1	0	0	1	0	0	1	1	1	1	1	2	3	1	1	1	1	1	1
45	2	2	0	1	0	0	0	0	0	0	1	1	1	1	3	1	3	3	3	1	3	3	1	1
46	1	1	0	0	0	1	0	0	0	1	0	1	1	3	1	3	3	3	3	1	3	3	1	3
47	1	1	0	1	0	0	0	0	0	1	0	1	1	1	2	3	3	3	3	1	3	3	3	1
48	1	1	0	1	0	0	0	1	0	0	0	1	1	3	1	1	2	1	1	1	3	3	3	1
49	1	1	0	1	0	0	0	0	0	1	0	1	1	3	3	3	3	1	3	1	3	3	1	3
50	1	2	0	0	1	0	0	0	1	0	0	1	1	3	3	3	3	2	3	1	3	3	3	3
51	1	2	0	0	0	0	1	0	0	0	1	1	1	1	3	3	3	1	1	1	3	3	1	1
52	2	1	1	0	0	0	0	1	0	0	0	1	2	1	1	3	3	3	3	1	3	3	1	3
53	2	2	0	0	0	0	1	0	0	0	0	1	1	3	3	3	3	3	3	1	3	3	3	3
54	2	1	0	1	0	0	0	0	0	0	0	1	1	3	3	3	3	3	3	1	3	3	3	3
55	2	1	1	0	0	0	0	1	0	0	0	1	1	1	1	1	1	3	1	1	3	1	3	1
56	2	1	1	0	0	0	0	0	0	1	0	1	1	2	1	1	1	1	1	1	3	3	3	1
57	1	2	0	0	0	1	0	0	0	0	1	1	1	1	1	1	2	1	1	1	3	1	1	1
58	1	1	0	1	0	0	0	0	0	1	0	1	1	1	1	1	2	1	1	1	3	3	1	1
59	1	1	0	0	0	0	1	1	0	0	0	1	1	3	1	3	3	3	3	1	3	3	1	3
60	2	1	0	0	0	1	0	0	0	0	1	1	1	3	1	2	3	3	1	1	3	3	1	1
61	2	2	0	0	1	0	0	0	1	0	0	1	1	1	1	1	2	1	1	1	1	1	1	1
62	2	2	0	0	1	1	0	0	1	0	0	1	1	1	1	1	2	1	1	1	3	3	1	1
63	2	1	0	0	1	0	0	0	1	0	0	1	1	1	1	1	2	1	1	1	1	1	1	1
64	2	1	0	0	1	0	0	0	0	0	1	1	1	1	1	1	2	1	1	1	1	1	1	1
65	2	1	0	0	1	0	0	0	1	0	0	1	1	1	1	1	2	1	1	1	1	1	1	1
66	2	2	1	0	0	0	0	0	0	1	0	1	1	1	2	3	3	3	3	1	3	1	3	3
67	2	1	0	0	1	0	0	0	0	0	1	1	1	1	1	1	2	1	1	1	1	1	3	1
68	2	2	0	1	0	0	0	0	1	0	0	1	1	1	1	1	2	1	1	1	3	3	1	1
69	2	2	0	0	0	0	1	0	0	1	0	1	1	1	1	3	3	3	3	1	3	1	3	3
70	2	2	0	0	0	1	0	0	0	1	0	1	1	1	1	3	3	3	3	1	3	3	1	3
71	2	2	0	0	0	1	0	0	0	0	1	1	1	1	3	3	3	3	1	1	3	3	1	1
72	2	2	0	0	0	1	0	0	0	1	0	1	1	1	1	3	3	3	3	1	3	3	3	1
73	2	2	0	1	0	0	0	0	1	0	0	1	1	1	1	1	1	2	1	1	3	3	1	1
74	2	1	0	0	1	0	0	0	0	1	0	1	1	3	2	3	2	2	1	1	3	3	1	3
75	2	2	0	0	0	1	0	0	0	0	1	1	1	1	1	3	3	1	3	1	3	1	3	2
76	2	1	0	0	0	0	1	1	0	0	0	1	1	1	1	1	2	1	1	1	1	1	1	1
77	2	1	0	1	0	0	0	0	1	0	0	1	1	1	1	1	2	1	1	1	1	1	1	1
78	2	2	1	0	0	0	0	0	0	1	0	1	1	1	1	3	3	3	3	1	3	3	3	3
79	2	1	0	0	0	1	0	1	0	0	0	1	1	3	1	3	3	2	3	1	3	3	1	3
80	2	1	0	0	1	0	0	0	0	1	0	1	3	1	1	1	2	3	1	1	3	3	1	1
81	2	1	0	0	1	0	0	1	0	0	0	1	1	1	3	3	3	3	3	1	3	3	3	1
82	1	1	0	0	0	0	1	1	0	0	0	1	1	1	3	3	3	1	1	1	3	3	1	1
83	1	1	0	0	1	0	0	1	0	0	0	1	3	3	3	3	3	3	3	1	3	3	3	3
84	1	1	1	0	0	0	0	1	0	0	0	1	1	1	3	3	3	3	3	1	3	3	3	3
85	1	2	0	0	0	0	1	1	0	0	0	1	1	1	1	1	2	1	1	1	3	3	1	1
86	2	1	0	1	0	0	0	0	1	0	0	1	1	3	1	2	3	2	3	1	3	3	3	2
87	2	2	0	0	1	0	0	1	0	0	0	1	1	1	1	3	3	3	3	1	3	3	3	3
88	2	1	0	0	0	1	0	0	1	0	0	1	1	3	1	3	3	3	3	1	3	3	3	3
89	2	1	1	0	0	0	0	0	0	0	1	1	1	1	3	3	3	3	3	1	3	3	3	3
90	1	1	0	1	0	0	0	0	1	0	0	1	1	1	1	1	2	1	1	1	1	1	1	1
91	2	1	0	0	0	1	0	0	0	1	0	1	1	1	3	3	3	1	1	1	3	3	3	1
92	2	1	0	0	0	1	0	0	1	0	0	1	2	3	1	3	3	3	3	1	3	3	3	3
93	1	1	0	0	0	1	0	0	0	1	0	1	1	1	1	1	2	1	1	1	3	3	3	1
94	1	2	0	0	0	0	1	0	1	0	0	1	2	3	1	3	3	3	3	1	3	3	3	3
95	1	1	1	0	0	0	0	0	0	1	0	1	1	3	1	2	1	3	1	1	3	3	3	1
96	1	1	0	0	0	1	1	0	1	0	0	1	1	1	1	1	2	1	1	1	1	1	1	1
97	1	1	1	0	0	0	0	1	0	0	0	1	2	3	1	2	1	1	1	1	3	3	3	1
98	1	2	0	0	0	0	1	0	1	0	0	1	1	1	1	1	2	3	1	1	1	1	1	1
99	1	2	0	0	1	0	0	0	0	0	0	1	1	1	1	1	2	3	1	1	1	1	1	1
100	1	1	0	0	0	0	1	0	1	0	0	1	1	1	1	1	2	1	1	1	1	1	1	1
101	1	2	0	1	0	0	0	1	0	0	0	1	1	1	1	1	2	1	1	1	3	1	1	1
102	2	1	1	0	0	0	0	0	0	0	1	1	1	2	3	3	3	1	3	1	3	3	3	1
103	1	1	0	0	1	0	0	0	0	1	0	1	1	3	3	3	3	3	3	1	3	3	3	3
104	1	1	1	0	0	0	0	0	0	0	1	1	1	1	1	3	3	3	1	1	3	3	1	1
105	1	2	0	0	1	0	0	0	0	1	0	1	1	1	1	1	3	3	1	1	3	3	1	1
106	2	2	0	1	0	0	0	0	0	0	1	1	1	1	1	3	3	3	3	1	3	3	1	3
107	2	2	0	1	0	0	0	0	1	0	0	1	1	1	1	1	2	3	1	1	3	3	1	1
108	1	1	0	0	1	0	0	1	0	0	0	1	1	1	1	3	3	1	3	1	3	1	1	3
109	2	1	0	0	0	1	0	0	0	1	0	1	1	1	1	3	3	3	3	1	3	3	3	3
110	2	2	0	1	1	0	0	0	1	0	0	1	1	1	1	1	3	3	1	1	3	3	1	1
111	2	1	0	1	0	0	0	0	0	1	0	1	1	1	2	1	3	3	1	1	3	3	1	1
112	2	1	0	0	0	1	0	0	1	0	0	1	1	1	1	1	3	3	1	1	1	1	1	1
113	2	2	0	0	1	0	0	0	0	1	0	1	1	3	3	3	3	3	3	3	3	3	1	3
114	2	1	0	0	1	0	0	0	1	0	0	1	1	1	1	1	2	3	1	1	1	1	1	1
115	2	1	0	1	0	0	0	0	0	1	0	1	1	1	1	2	2	3	3	1	3	1	1	1
116	2	2	0	0	1	0	0	1	0	0	0	1	1	1	1	1	3	3	3	1	3	3	3	3
117	2	2	0	0	1	0	0	0	1	0	0	1	1	1	1	1	2	1	1	1	3	3	3	1
118	1	1	0	1	0	0	0	0	0	0	1	1	1	1	1	3	3	3	3	1	3	3	3	3
119	1	2	0	0	0	1	0	1	0	0	0	1	3	3	1	3	3	3	3	1	3	3	3	3
120	1	2	0	0	0	0	1	0	0	0	1	1	1	3	2	3	3	3	3	1	3	3	3	3
121	1	2	1	0	0	0	0	0	0	1	0	1	1	1	1	3	3	3	3	1	3	1	1	3
122	2	1	0	0	1	0	0	0	0	1	0	1	1	3	3	3	3	3	3	1	3	3	3	3
123	2	1	0	0	0	1	0	0	1	0	0	1	1	1	1	1	2	3	1	1	1	1	1	1
124	2	1	0	0	1	0	0	1	0	0	0	1	1	3	1	2	3	3	3	1	3	3	1	3
125	1	1	0	0	0	0	1	0	0	1	0	1	1	1	2	3	3	3	3	1	3	3	3	1
126	2	1	0	1	0	0	0	0	1	0	0	1	1	1	1	1	2	1	1	1	1	1	1	1
127	2	1	0	0	0	1	0	0	1	0	0	1	1	1	1	3	3	3	3	1	3	3	3	3
128	2	1	0	1	0	0	0	0	1	0	0	1	1	1	1	1	2	1	1	1	1	1	1	1
129	2	1	0	0	0	1	0	1	0	0	0	1	1	1	3	3	3	3	3	1	3	3	1	1
130	2	1	1	0	0	0	0	0	0	1	0	1	1	1	1	1	1	1	1	1	1	1	1	1
131	2	2	0	0	1	0	0	0	1	0	0	1	1	1	1	1	2	1	1	1	3	3	1	1
132	2	2	0	0	1	0	0	1	0	0	0	1	1	3	2	3	3	3	3	1	3	3	3	3
133	1	1	0	1	0	0	0	0	0	1	0	1	1	1	1	3	3	1	3	1	3	1	1	3
134	2	2	0	1	0	0	0	0	1	0	0	1	1	1	1	1	2	1	1	1	3	3	3	1
135	1	1	1	0	0	0	0	0	0	1	0	1	1	1	1	1	2	1	1	1	1	1	3	1
136	1	1	0	0	1	0	0	1	0	0	0	1	1	1	1	3	3	1	3	1	3	1	3	2
137	1	1	0	0	1	0	0	1	0	0	0	1	1	1	1	1	2	3	1	1	3	1	3	1
138	2	1	0	1	0	0	0	0	0	1	0	1	1	1	1	1	2	1	1	1	1	1	1	1
139	2	1	0	1	0	0	0	0	0	0	1	1	3	1	1	3	3	3	3	1	3	3	1	3
140	1	1	0	0	1	0	0	1	0	0	0	1	3	1	1	2	3	3	3	1	3	3	3	2
141	2	1	0	0	0	0	1	1	0	0	0	1	1	1	1	3	3	3	3	1	3	1	3	3
142	2	2	0	0	1	0	0	0	1	0	0	1	1	1	1	3	3	3	3	1	3	3	1	3
143	2	1	0	1	0	0	0	0	1	0	0	1	1	1	1	1	2	1	1	1	1	1	1	1
144	2	2	0	0	1	0	0	0	1	0	0	1	1	3	3	3	3	2	3	3	3	3	3	3
145	2	1	0	0	0	0	1	1	0	0	0	1	3	1	1	3	3	3	3	1	3	1	1	3
146	2	2	0	1	0	0	0	0	1	0	0	1	3	1	1	3	3	3	3	1	3	3	1	3
147	2	2	0	0	1	0	0	0	0	1	0	1	2	1	3	3	3	3	3	1	3	3	1	3
148	2	2	0	0	0	1	0	0	1	0	0	1	1	1	1	3	3	3	3	1	3	1	3	2
149	2	1	0	0	0	1	0	0	0	1	0	1	1	1	1	3	3	3	3	1	3	3	3	3
150	1	1	0	1	0	0	0	0	0	0	1	1	1	3	1	1	3	1	3	1	3	3	1	2
151	1	1	0	0	1	0	0	0	0	1	0	1	1	1	1	1	2	3	1	1	3	3	3	1
152	1	1	1	0	0	0	0	0	0	1	0	1	1	1	1	1	2	3	1	1	3	1	1	1
153	1	1	0	0	0	0	1	1	0	0	0	1	1	1	3	3	3	3	1	1	3	3	3	1
154	1	1	0	0	1	0	0	0	0	1	0	1	2	1	1	3	3	3	3	1	3	3	1	3
155	1	1	0	0	0	1	0	0	0	1	0	1	1	3	1	3	3	3	3	1	3	3	1	3
156	1	1	0	0	1	0	0	0	1	0	0	1	1	1	1	1	2	1	1	1	1	1	1	1
157	1	1	0	0	1	0	0	0	0	0	1	1	1	1	1	1	2	1	1	1	3	3	3	1
158	1	1	0	0	0	1	0	0	0	1	0	1	1	1	1	2	3	3	3	1	3	1	3	2
159	1	1	0	0	0	1	0	0	0	0	1	1	1	1	1	1	2	1	1	1	3	3	1	1
160	1	1	0	0	0	0	1	0	0	0	1	1	1	3	3	3	3	3	3	1	3	3	3	1
161	1	1	0	1	0	0	0	0	0	1	0	1	1	3	3	3	3	1	3	3	3	3	3	3
162	1	2	0	0	1	0	0	0	0	1	0	1	1	1	1	1	2	1	1	1	1	1	1	1
163	1	1	0	1	0	0	0	0	0	1	0	1	1	1	3	3	3	2	3	1	3	3	3	1
164	1	1	0	1	0	0	0	0	0	1	0	1	1	3	3	3	3	1	3	3	3	3	3	3
165	1	1	0	1	0	0	0	1	0	0	0	1	3	1	1	3	3	3	3	1	3	3	3	3
166	1	1	0	1	0	0	0	0	0	0	1	1	2	1	1	3	3	3	3	1	3	3	3	3
167	1	2	0	0	0	0	1	0	0	0	1	1	1	3	3	3	3	1	3	1	3	3	1	3
168	1	2	0	0	0	1	0	1	0	0	0	1	1	1	1	3	3	3	3	1	3	3	3	3
169	1	2	0	0	0	1	0	0	0	0	1	1	1	1	3	3	3	1	3	1	3	3	1	1
170	2	1	1	0	0	0	0	0	1	0	0	1	1	3	3	1	3	1	1	1	3	3	1	1
171	2	2	0	1	0	0	0	0	0	1	0	1	1	1	1	1	2	1	1	1	1	1	1	1
172	2	2	0	0	0	1	0	0	1	0	0	1	1	1	1	1	2	2	1	1	1	1	1	1
173	1	1	0	1	0	0	0	0	0	0	1	1	1	1	1	3	3	3	3	1	3	3	3	3
174	2	2	0	0	1	0	0	1	0	0	0	1	1	1	1	1	3	3	3	1	3	1	3	1
175	2	2	0	0	1	0	0	0	0	0	1	1	1	1	1	3	3	1	3	1	3	3	1	3
176	2	2	0	0	1	0	0	0	0	0	1	1	1	1	1	1	3	3	3	1	3	1	3	1
177	2	1	0	1	0	0	0	0	0	0	1	1	1	3	3	3	3	3	3	1	3	3	3	1
178	2	1	0	1	0	0	0	1	0	0	0	1	1	1	1	3	3	1	3	1	3	3	3	3
179	2	1	0	1	0	0	0	1	0	0	0	1	3	3	3	3	3	3	3	1	3	3	1	3
180	1	2	0	0	1	0	0	0	0	1	0	1	1	1	1	1	2	1	1	1	3	1	1	1
181	2	2	0	0	1	0	0	0	1	0	0	1	1	3	1	1	2	2	1	1	3	3	1	1
182	2	1	0	1	0	0	0	1	0	0	0	1	1	1	1	1	2	3	1	1	3	3	3	1
183	1	1	0	1	0	0	0	0	0	1	0	1	1	3	1	3	3	3	3	1	3	3	3	3
184	1	1	0	0	0	1	0	0	1	0	0	1	2	3	1	3	3	3	3	1	3	3	1	3
185	1	1	0	0	0	0	1	1	0	0	0	1	1	1	1	3	3	3	3	1	3	3	3	3
186	1	2	0	0	1	0	0	0	0	0	1	1	1	1	2	1	2	1	1	1	3	1	3	1
187	2	2	0	0	1	0	0	0	0	0	1	1	1	1	3	3	3	1	3	1	3	3	1	3
188	2	2	1	0	0	0	0	0	0	0	1	1	1	1	1	2	3	1	3	1	3	1	1	2
189	2	2	1	0	0	0	0	0	0	0	1	1	1	1	1	1	1	1	1	1	3	1	1	1
190	2	2	1	0	0	0	0	0	0	0	1	1	1	1	1	3	3	1	3	1	3	3	1	3
191	2	1	1	0	0	0	0	0	0	0	1	1	1	1	3	1	3	3	3	1	1	1	3	1
192	2	1	0	0	0	0	1	1	0	0	0	1	1	1	1	1	2	1	1	1	1	1	3	1
193	2	1	0	0	0	0	1	1	0	0	0	1	1	1	2	3	3	3	3	1	3	1	1	3
194	2	1	0	1	0	0	0	1	0	0	0	1	1	1	1	3	3	1	3	1	3	3	1	3
195	2	1	0	0	0	1	0	1	0	0	0	1	1	1	1	3	3	3	3	1	3	1	3	3
196	2	2	0	0	1	0	0	0	1	0	0	1	1	1	1	1	2	2	1	1	1	1	1	1
197	2	2	0	0	0	1	0	0	1	0	0	1	1	1	1	1	2	1	1	1	1	1	1	1
198	2	2	0	0	0	1	0	0	0	1	0	1	1	1	1	3	3	3	3	1	3	1	1	3
199	2	2	0	1	0	0	0	0	1	0	0	1	1	1	1	1	2	1	1	1	1	1	1	1
200	2	2	0	1	0	0	0	0	0	1	0	1	1	1	1	3	3	3	3	1	3	1	1	3
201	1	1	0	0	0	1	0	0	0	1	0	1	1	3	3	3	3	1	3	1	3	3	1	1
202	2	1	0	0	0	0	1	0	0	1	0	1	1	3	1	3	1	3	3	1	3	1	3	3
203	1	1	0	1	0	0	0	0	1	0	0	1	3	3	3	3	3	3	3	1	3	3	3	3
204	1	1	0	0	1	0	0	0	0	1	0	1	1	1	3	3	3	1	3	1	3	3	1	3
205	1	1	0	1	0	0	0	0	1	0	0	1	3	3	3	3	3	3	3	1	3	3	3	3
206	2	1	0	1	0	0	0	1	0	0	0	1	1	1	1	1	2	3	1	1	3	3	3	1
207	2	2	1	0	0	0	0	0	0	1	0	1	1	1	1	2	3	3	3	1	3	1	3	2
208	2	1	0	0	1	0	0	0	1	0	0	1	1	1	1	1	2	1	1	1	1	1	1	1
209	1	2	0	0	0	1	0	0	0	1	0	1	1	1	1	3	3	3	3	1	3	3	1	3
210	2	2	0	0	0	0	1	0	1	0	0	1	1	1	1	3	3	3	3	1	3	1	1	3
211	2	2	0	0	0	0	1	0	0	0	1	1	1	1	1	3	3	3	3	1	3	1	3	3
212	1	1	0	0	0	0	1	0	0	0	1	1	1	1	1	1	2	1	1	1	1	1	1	1
213	2	1	0	0	0	0	1	1	0	0	0	1	1	1	1	1	3	3	3	1	3	1	3	1
214	2	2	1	0	0	0	0	0	0	1	0	1	1	1	2	1	2	1	1	1	1	1	1	1
215	2	2	0	0	0	0	1	0	0	0	1	1	1	1	1	3	3	3	3	1	3	3	1	3
216	2	1	0	0	0	1	0	0	1	0	0	1	1	1	1	3	3	3	3	1	3	1	1	3
217	2	2	0	0	0	0	1	1	0	0	0	1	1	1	1	3	3	3	3	1	3	1	3	3
218	1	1	0	0	0	1	0	0	0	1	0	1	1	1	1	3	3	3	3	1	3	3	1	3
219	1	1	0	0	0	0	1	0	0	0	1	1	1	1	1	1	2	3	1	1	1	1	1	1
220	2	2	0	0	0	0	1	0	0	1	0	1	1	1	1	3	3	3	3	1	3	1	1	3
221	2	1	0	0	0	0	1	0	1	0	0	1	1	1	3	3	3	3	1	1	3	3	1	1
222	2	2	1	0	0	0	0	0	0	0	1	1	1	2	1	1	1	1	1	1	3	3	3	1
223	2	1	0	0	0	0	1	1	0	0	0	1	1	1	1	1	2	1	1	1	1	1	1	1
224	2	2	1	0	0	0	0	0	1	0	0	1	1	3	1	3	3	1	3	1	1	1	3	3
225	2	2	1	0	0	0	0	0	1	0	0	1	1	1	1	1	1	1	1	1	3	1	1	1
226	2	2	0	0	1	0	0	0	1	0	0	1	1	1	1	1	2	1	1	1	1	1	3	1
227	2	1	0	0	0	1	0	0	0	0	0	1	1	1	1	1	2	1	1	1	1	1	1	1
228	2	2	0	0	0	1	0	1	0	0	0	1	1	3	1	3	3	3	3	1	3	3	3	1
229	2	2	0	0	0	1	0	0	1	0	0	1	1	1	1	1	2	1	1	1	3	1	3	1
230	2	2	0	0	0	1	0	0	1	0	0	1	1	1	1	1	1	1	1	1	1	1	3	1
231	2	2	1	0	0	0	0	0	1	0	0	1	1	1	1	3	3	1	3	1	3	3	3	3
232	2	2	1	0	0	0	0	0	0	1	0	1	2	3	1	3	3	3	3	1	3	3	3	3
233	2	1	0	0	1	0	0	1	0	0	0	1	1	1	1	3	3	3	3	1	3	3	3	3
234	2	1	0	0	1	0	0	0	1	0	0	1	1	1	1	1	2	3	1	1	3	3	3	1
235	2	2	0	0	0	1	0	0	1	0	0	1	1	1	1	1	2	3	1	1	1	1	1	1
236	2	1	0	0	0	1	0	0	1	0	0	1	1	3	1	1	2	3	1	1	3	3	1	1
237	2	2	0	0	1	0	0	0	0	0	1	1	1	3	3	3	3	3	3	1	3	3	1	1
238	2	2	1	0	0	0	0	0	0	0	1	1	1	1	1	2	3	1	3	1	3	1	1	3
239	2	2	0	0	0	1	0	0	1	0	0	1	1	1	3	3	3	3	3	1	3	3	1	3
240	1	1	0	0	1	0	0	0	0	0	1	1	1	1	2	1	3	1	1	1	3	3	1	1
241	2	2	0	0	0	1	0	0	0	1	0	1	1	1	1	1	2	1	1	1	1	1	1	1
242	2	1	0	0	0	1	0	0	1	0	0	1	1	1	1	1	3	1	1	1	3	1	1	1
243	2	1	0	0	0	1	0	0	0	1	0	1	1	3	3	3	3	3	1	1	3	3	1	1
244	2	1	1	0	0	0	0	0	1	0	0	1	1	2	1	1	1	1	1	1	3	3	1	1
245	2	2	0	0	0	1	0	0	1	0	0	1	1	1	1	1	2	3	1	1	3	3	3	1
246	2	2	0	0	0	1	0	0	1	0	0	1	1	1	3	3	3	2	3	1	3	3	3	3
247	1	1	0	0	0	1	0	1	0	0	0	1	1	3	1	3	3	3	3	1	3	3	3	3
248	2	1	0	0	0	1	0	0	1	0	0	1	1	1	1	1	2	1	1	1	3	3	1	1
249	2	2	0	0	1	0	0	0	0	1	0	1	1	1	2	3	3	3	3	1	3	3	3	3
250	2	1	1	0	0	0	0	0	1	0	0	1	1	1	1	1	1	1	3	1	1	1	1	1
251	1	2	0	0	0	0	1	0	0	1	0	1	1	1	1	3	3	3	3	1	3	3	1	3
252	1	1	0	0	1	0	0	1	0	0	0	1	1	3	2	3	3	1	3	1	3	3	1	3
253	1	1	0	0	1	0	0	0	0	1	0	1	1	1	1	1	2	1	1	1	1	1	1	1
254	1	2	0	0	0	0	1	0	1	0	0	1	3	1	1	3	3	3	3	1	3	3	3	3
255	1	2	0	0	0	0	1	0	0	1	0	1	1	1	1	3	3	3	3	1	3	3	3	3
256	2	2	0	1	0	0	0	0	1	0	0	1	1	1	1	1	2	1	1	1	3	1	3	1
257	2	2	0	0	1	0	0	0	1	0	0	1	1	3	2	3	3	1	3	1	3	3	3	3
258	2	2	0	0	1	0	0	0	0	1	0	1	1	3	2	3	3	2	3	1	3	3	1	3
259	2	2	0	0	1	0	0	0	1	0	0	1	1	1	2	3	3	3	3	1	3	3	1	3
260	1	1	0	1	0	0	0	1	0	0	0	1	1	1	1	2	3	3	3	1	3	1	1	2
261	1	1	0	1	1	0	0	1	0	0	0	1	1	1	1	2	3	3	3	1	3	1	3	2
262	1	1	0	0	1	0	0	1	0	0	0	1	1	1	1	3	3	3	3	1	3	1	3	3
263	1	1	0	0	1	0	0	0	0	1	0	1	1	1	1	3	3	3	3	1	3	3	3	3
264	1	1	0	0	0	1	0	0	0	1	0	1	3	3	1	3	3	3	3	1	3	3	3	3
265	1	2	0	0	1	0	0	0	0	1	0	1	1	1	1	3	3	3	3	1	3	3	1	3
266	1	1	0	0	1	0	0	0	1	0	0	1	1	1	1	3	3	2	3	1	3	3	1	3
267	2	1	0	0	1	0	0	0	1	0	0	1	1	1	1	1	2	1	1	1	3	1	3	1
268	1	1	0	0	1	0	0	1	0	0	0	1	1	1	1	3	3	3	3	1	3	3	3	3
269	2	1	0	0	0	0	1	1	0	0	0	1	1	1	1	3	3	3	3	1	3	3	3	1
270	2	1	1	0	0	0	0	0	1	0	0	1	2	3	1	2	3	3	3	1	3	3	3	2
271	2	2	1	0	0	0	0	0	1	0	0	1	1	1	1	3	3	3	3	1	3	3	1	3
272	2	2	0	1	0	0	0	1	0	0	0	1	1	1	1	1	2	1	1	1	1	1	1	1
273	1	1	0	0	1	0	0	0	0	1	0	1	1	1	1	1	2	1	1	1	3	3	3	1
274	2	1	0	0	0	0	1	0	0	0	1	1	1	3	1	1	3	3	1	1	3	3	1	1
275	2	1	0	0	1	0	0	0	0	1	0	1	1	1	1	3	3	3	3	1	3	1	3	3
276	1	1	0	0	0	0	1	1	0	0	0	1	1	1	1	1	2	3	1	1	3	1	3	1
277	1	2	0	0	1	0	0	0	0	0	1	1	1	3	1	1	2	1	1	1	3	3	3	1
278	2	2	1	0	0	0	0	0	0	1	0	1	2	1	1	1	1	1	1	1	1	1	1	1
279	2	1	0	0	0	0	1	0	0	1	0	1	1	1	1	3	3	1	3	1	3	1	3	3
280	2	2	0	0	1	0	0	0	0	0	1	1	1	1	1	1	2	1	1	1	1	1	1	1
281	1	2	0	0	1	0	0	0	0	0	1	1	1	1	1	1	2	1	1	1	3	3	3	1
282	2	2	0	0	0	1	0	1	0	0	0	1	1	3	2	3	3	3	3	1	3	3	3	2
283	2	2	0	0	0	0	1	0	0	1	0	1	1	3	2	3	3	3	3	1	3	1	3	3
284	2	2	0	0	0	0	1	0	0	1	0	1	1	1	1	1	2	3	1	1	3	1	3	1
285	2	1	1	0	0	0	0	0	0	0	1	1	1	2	1	3	3	3	3	1	3	3	3	3
286	2	1	1	0	0	0	0	0	0	0	1	1	2	1	1	3	3	3	3	1	3	3	3	3
287	2	2	0	0	0	0	1	0	0	0	1	1	1	1	1	3	3	3	3	1	3	3	1	2
288	2	2	0	0	0	0	1	0	1	0	0	1	1	3	1	3	3	3	3	1	3	3	3	3
289	2	1	0	0	1	0	0	0	0	1	0	1	1	1	1	1	2	1	1	1	3	3	3	1
290	2	2	0	1	0	0	0	0	0	1	0	1	1	1	3	3	3	3	3	1	3	3	1	3
291	2	2	0	1	0	0	0	0	0	1	0	1	1	3	3	3	3	3	3	1	3	3	1	3
292	2	2	0	0	0	1	0	1	0	0	0	1	3	1	1	3	3	3	3	1	3	3	1	3
293	1	2	0	0	0	0	1	1	0	0	0	1	1	3	3	3	3	3	3	1	3	3	1	3
294	2	2	0	1	0	0	0	0	1	0	0	1	1	1	1	1	2	1	1	1	1	1	1	1
295	2	2	0	1	0	0	0	0	0	0	1	1	1	1	3	3	3	3	3	1	3	3	1	2
296	2	2	0	1	0	0	0	0	0	1	0	1	1	1	1	3	3	3	3	1	3	3	1	3
297	2	1	0	1	0	0	0	1	0	0	0	1	1	1	1	1	2	3	1	1	1	1	1	1
298	1	2	1	0	0	0	0	0	0	0	1	1	3	1	3	1	3	1	1	1	3	3	1	1
299	1	1	0	0	1	0	0	0	0	0	0	1	1	1	1	1	2	1	1	1	3	3	3	1
300	2	2	0	0	1	0	0	1	0	0	0	1	1	3	3	3	3	3	3	3	3	3	3	3
301	2	2	0	0	1	0	0	0	1	0	0	1	1	1	1	1	2	1	1	1	1	1	1	1
302	2	2	0	1	0	0	0	0	0	1	0	1	1	1	1	3	3	3	3	1	3	3	3	3
303	2	1	0	0	1	0	0	1	0	0	0	1	1	1	1	1	2	1	1	1	3	3	3	1
304	2	1	0	0	1	0	0	0	0	1	0	1	1	1	2	3	3	3	3	1	3	1	3	3
305	1	2	1	0	0	0	0	0	0	0	1	1	2	1	1	2	3	3	3	1	3	3	3	3
306	2	1	0	1	0	0	0	0	1	0	0	1	1	1	1	1	2	1	1	1	3	3	1	1
307	1	1	0	0	1	0	0	0	0	1	0	1	1	1	1	1	2	3	1	1	3	3	1	1
308	1	2	0	0	0	0	1	0	0	0	1	1	1	1	1	1	2	1	1	1	1	1	1	1
309	1	1	0	0	0	0	1	1	0	0	0	1	1	1	1	1	2	1	1	1	1	1	1	1
310	2	2	0	0	0	0	1	0	0	0	1	1	1	1	1	1	2	1	1	1	3	3	1	1
311	1	1	0	0	0	1	0	1	0	0	0	1	1	3	1	1	2	2	1	1	3	3	1	1
312	1	1	0	1	0	0	0	0	0	1	0	1	1	1	1	3	3	1	3	1	3	3	1	3
313	1	2	0	0	1	0	0	0	0	1	0	1	1	1	1	3	3	2	3	1	3	3	1	3
314	1	1	0	1	0	0	0	0	0	1	0	1	1	1	1	3	3	2	3	1	3	3	3	3
315	1	1	0	1	0	0	0	1	0	0	0	1	1	1	1	1	3	3	3	1	3	3	3	1
316	2	2	0	0	0	1	0	0	1	0	0	1	1	1	1	3	3	3	3	1	3	3	1	3
317	1	2	0	0	0	0	1	1	0	0	0	1	1	3	1	3	3	3	3	1	3	3	1	3
318	2	1	1	0	0	0	0	0	1	0	0	1	1	1	1	1	1	1	1	1	1	1	1	1
319	1	2	1	0	0	0	0	1	0	0	0	1	1	2	1	3	3	1	3	1	3	3	1	3
320	1	1	0	1	0	0	0	0	0	0	1	1	1	1	1	1	2	1	1	1	1	1	1	1
321	1	1	0	0	0	0	1	1	0	0	0	1	1	1	1	1	2	3	1	1	3	3	3	1
322	2	2	0	0	0	1	0	0	1	0	0	1	1	1	2	1	3	1	1	1	3	3	1	1
323	1	1	0	1	0	0	0	0	0	1	0	1	1	1	1	3	3	2	3	1	3	3	3	3
324	2	1	0	1	0	0	0	1	0	0	0	1	1	3	1	3	3	1	3	1	3	3	1	3
325	2	1	0	0	1	0	0	0	0	1	0	1	1	1	1	1	2	1	1	1	1	1	3	1
326	1	2	0	0	0	1	0	0	1	0	0	1	1	1	3	3	3	3	1	1	3	3	1	1
327	2	1	0	0	1	0	0	0	0	1	0	1	2	3	1	2	3	1	1	1	3	3	1	1
328	1	1	0	0	1	0	0	0	0	1	0	1	1	1	1	2	3	2	3	1	3	1	3	1
329	1	1	0	0	1	0	0	1	0	0	0	1	1	1	1	3	3	2	3	1	3	1	3	3
330	1	1	0	0	0	1	0	0	0	1	0	1	1	1	1	3	3	3	3	1	3	3	3	3
331	1	1	0	0	0	1	0	0	0	0	1	1	1	1	1	1	2	1	1	1	3	3	3	1
332	2	1	0	0	0	0	1	0	0	0	1	1	1	1	1	3	3	3	3	1	3	1	3	2
333	2	2	0	0	0	1	0	0	0	1	0	1	1	1	3	3	3	3	3	1	3	3	1	3
334	1	1	0	0	0	1	0	1	0	0	0	1	1	1	1	1	2	1	1	1	3	3	1	1
335	1	1	0	0	1	0	0	0	0	1	0	1	1	1	1	1	2	1	1	1	3	3	1	1
336	1	1	0	0	1	0	0	0	0	1	0	1	1	1	1	1	2	1	1	1	3	3	3	1
337	1	2	0	1	0	0	0	1	0	0	0	1	3	3	1	3	3	3	3	3	3	3	3	3
338	1	2	0	1	0	0	0	0	0	0	1	1	1	1	1	1	2	1	1	1	3	3	1	1
339	1	2	0	1	0	0	0	1	0	0	0	1	3	3	3	3	3	3	3	1	3	3	1	3
340	1	2	0	0	1	1	0	0	1	0	0	1	1	1	1	1	3	3	1	1	3	3	1	1
341	1	1	0	0	0	0	1	0	0	1	0	1	1	1	1	1	2	1	1	1	1	1	1	1
342	2	2	0	0	0	1	0	0	1	0	0	1	1	1	1	3	3	1	3	1	3	1	1	3
343	2	1	0	1	0	0	0	0	1	0	0	1	1	1	1	1	2	1	1	1	1	1	1	1
344	1	1	0	0	1	0	0	0	1	0	0	1	1	1	1	3	3	3	3	1	3	1	3	3
345	2	2	1	0	0	0	0	0	0	1	0	1	1	3	3	1	3	3	3	3	3	3	3	1
346	1	2	0	0	0	1	0	0	1	0	0	1	1	1	1	1	2	1	1	1	3	3	1	1
347	2	2	0	0	1	0	0	0	0	0	1	1	1	3	1	1	3	3	1	1	3	3	3	1
348	2	2	0	0	0	0	1	0	0	1	0	1	1	3	1	3	3	3	3	1	3	3	1	3
349	2	2	0	0	1	0	0	1	0	0	0	1	1	3	3	3	3	3	3	3	3	3	3	3
350	2	1	0	1	0	0	0	1	0	0	0	1	1	3	1	3	3	3	3	1	3	3	3	3
351	2	1	0	0	1	0	0	1	0	0	0	1	1	3	3	3	3	3	3	1	3	3	3	3
352	2	2	0	0	0	0	1	0	0	0	1	1	1	1	3	1	3	3	1	1	3	3	1	1
353	1	1	0	0	0	0	1	0	0	0	1	1	1	1	1	1	2	3	1	1	1	1	1	1
354	1	1	0	0	1	0	0	0	0	0	1	1	1	1	3	3	3	1	1	1	3	3	3	1
355	2	2	0	0	1	0	0	0	1	0	0	1	1	3	3	3	3	3	3	1	3	3	3	3
356	2	1	0	0	1	0	0	0	0	1	0	1	1	3	3	3	3	3	3	3	3	3	3	3
357	1	2	1	0	0	0	0	0	0	1	0	1	1	1	1	1	1	1	1	1	1	1	1	1
358	1	1	0	0	1	0	0	0	1	0	0	1	3	3	2	3	3	3	3	1	3	3	3	3
359	1	2	0	1	0	0	0	0	0	1	0	1	1	1	1	2	3	3	3	1	3	1	3	3
360	1	1	1	0	0	0	0	0	0	1	0	1	1	2	1	1	1	1	1	1	3	3	1	1
361	1	2	0	1	0	0	0	0	0	1	0	1	1	1	2	3	3	3	3	1	3	3	1	3
362	1	1	0	1	0	0	0	0	1	0	0	1	1	1	1	1	2	3	1	1	3	3	1	1
363	1	2	0	1	0	0	0	0	0	1	0	1	1	1	1	3	3	2	3	1	3	3	1	3
364	1	2	0	0	0	1	0	1	0	0	0	1	3	3	2	3	3	3	3	1	3	3	3	3
365	1	2	0	0	1	0	0	0	0	0	1	1	1	1	1	3	3	3	3	1	3	1	3	3
366	1	2	0	0	1	0	0	0	0	0	1	1	1	1	1	1	2	1	1	1	3	3	3	1
367	1	2	0	0	1	0	0	1	0	0	0	1	1	1	1	1	2	3	1	1	3	3	3	1
368	2	2	0	0	0	1	0	0	1	0	0	1	3	3	2	3	3	3	3	1	3	3	3	3
369	1	2	0	1	0	0	0	0	1	0	0	1	1	1	1	1	3	1	1	1	1	1	1	1
370	1	2	0	1	0	0	0	0	0	1	0	1	1	1	1	1	2	1	1	1	1	1	1	1
371	1	1	0	1	0	0	0	0	0	1	0	1	1	1	3	3	3	3	3	1	3	3	1	2
372	1	2	0	1	0	0	0	1	0	0	0	1	1	1	1	1	2	3	1	1	3	3	1	1
373	1	2	0	0	0	1	0	0	0	1	0	1	1	1	1	3	3	1	3	1	3	1	1	2
374	1	2	0	0	1	0	0	0	1	0	0	1	1	1	1	1	3	3	1	1	3	3	1	1
375	1	2	0	0	1	0	0	0	0	0	1	1	1	1	1	1	2	1	1	1	3	1	3	1
376	1	2	0	0	0	1	0	0	0	1	0	1	1	1	1	1	3	1	3	1	3	3	3	2
377	1	2	0	1	0	0	0	0	0	0	1	1	1	1	3	3	3	2	3	1	3	3	3	3
378	1	2	0	0	1	0	0	0	1	0	0	1	1	1	1	1	2	2	1	1	1	1	1	1
379	1	2	0	0	0	0	1	0	0	0	1	1	1	3	2	1	3	3	1	1	3	3	1	1
380	1	2	0	1	0	0	0	0	1	0	0	1	1	1	1	1	2	1	1	1	3	3	3	1
381	1	2	0	0	0	0	1	0	0	0	1	1	1	1	1	1	2	1	1	1	1	1	1	1
382	1	2	0	0	0	0	1	0	1	0	0	1	1	1	1	3	3	3	3	1	3	3	1	3
383	1	2	0	0	0	1	0	0	1	0	0	1	1	1	1	1	3	2	3	1	3	1	3	1
384	1	2	0	0	0	1	0	0	0	0	1	1	3	3	3	3	3	1	3	1	3	3	3	3
385	1	2	0	0	1	0	0	0	0	0	1	1	1	1	1	1	2	1	1	1	3	3	1	1
386	1	2	0	0	0	1	0	0	0	1	0	1	1	1	1	2	3	1	3	1	3	3	3	3
387	1	2	1	0	0	0	0	1	0	0	0	1	3	3	1	3	3	3	3	1	3	3	3	3
388	1	2	0	0	0	1	0	0	1	0	0	1	1	1	1	1	2	3	1	1	3	1	3	1
389	1	1	0	0	0	0	1	0	0	0	1	1	1	1	1	1	2	1	1	1	1	1	3	1
390	2	2	0	0	1	0	0	0	0	1	0	1	1	1	1	3	3	3	3	1	3	3	3	3
391	2	2	1	0	0	0	0	0	1	0	0	1	1	1	1	1	1	1	1	1	1	1	1	1
392	2	2	1	0	0	0	0	1	0	0	0	1	1	1	1	3	3	1	3	1	3	3	1	3
393	1	1	0	0	0	0	1	1	0	0	0	1	3	1	1	1	2	3	1	1	3	3	1	1
394	2	1	0	0	0	0	1	1	0	0	0	1	1	1	1	3	3	3	3	1	3	3	3	3
395	2	2	0	0	1	0	0	0	0	1	0	1	1	1	1	3	3	3	3	1	3	1	1	3
396	2	1	0	0	0	0	1	0	1	0	0	1	1	3	1	3	1	3	3	1	3	3	1	3
397	1	2	0	0	0	0	1	0	0	1	0	1	3	1	2	3	3	3	3	1	3	3	3	3
398	2	2	0	0	1	0	0	0	0	0	1	1	1	3	1	1	3	3	3	1	3	3	3	2
399	2	2	0	0	1	0	0	0	0	1	0	1	1	1	1	1	2	1	1	1	3	3	3	1
400	2	2	0	0	0	0	1	0	0	0	1	1	1	3	1	3	3	3	3	1	3	3	1	3
401	1	1	0	0	0	1	0	0	0	1	0	1	1	1	1	3	3	3	3	1	3	1	1	3
402	2	2	0	0	1	0	0	0	1	0	0	1	1	1	1	1	2	1	1	1	1	1	1	1
403	2	1	0	0	0	0	1	0	0	1	0	1	1	1	1	1	2	3	1	1	3	1	3	1
404	2	1	0	1	0	0	0	0	0	1	0	1	1	1	1	1	2	1	1	1	1	1	1	1
405	2	2	0	0	1	0	0	0	0	1	0	1	1	1	2	3	2	3	3	1	1	1	1	3
406	1	1	0	0	0	1	0	0	0	1	0	1	1	1	1	1	2	1	1	1	1	1	1	1
407	1	1	1	0	0	0	0	1	0	0	0	1	1	1	1	1	1	1	1	1	3	3	3	1
408	1	1	1	0	0	0	0	0	0	1	0	1	1	1	1	1	2	1	1	1	1	1	1	1
409	1	1	0	0	0	1	0	1	0	0	0	1	1	1	1	1	2	1	1	1	3	1	1	1
410	1	1	0	0	0	0	1	0	0	0	1	1	1	1	1	3	3	3	3	1	3	3	1	3
411	2	2	1	0	0	0	0	0	1	0	0	1	1	1	1	1	1	1	1	1	3	1	1	1
412	2	1	1	0	0	0	0	0	0	0	1	1	1	1	1	3	3	1	3	1	3	1	1	3
413	2	2	0	1	0	0	0	1	0	0	0	1	1	1	1	1	2	1	1	1	1	1	1	1
414	2	1	1	0	0	0	0	0	0	1	0	1	1	1	1	2	3	3	3	1	3	1	1	2
415	2	2	0	1	0	0	0	0	0	1	0	1	1	1	2	3	3	1	3	1	3	1	1	3
416	2	2	0	0	1	0	0	0	1	0	0	1	1	1	1	1	2	1	1	1	1	1	1	1
417	2	2	0	1	0	0	0	0	0	0	1	1	1	1	2	2	3	3	3	1	3	1	1	2
418	2	1	0	0	0	1	0	0	0	1	0	1	1	1	1	3	3	3	3	1	3	3	3	3
419	2	2	0	0	0	0	1	0	0	0	1	1	1	1	1	1	2	1	1	1	1	1	1	1
420	2	1	0	0	1	0	0	0	0	1	0	1	1	1	1	1	2	1	1	1	3	1	1	1
421	2	1	0	0	0	1	0	0	0	1	0	1	1	1	1	3	3	3	3	1	3	3	3	3
422	2	1	0	0	1	0	0	0	0	1	0	1	1	1	1	1	2	3	1	1	1	1	3	1
423	1	2	1	0	0	0	0	0	0	0	1	1	2	2	1	3	3	1	3	1	3	3	1	3
424	1	1	0	0	0	0	1	0	1	0	0	1	1	1	1	3	3	3	3	1	3	1	3	3
425	1	2	0	0	0	1	0	0	0	0	1	1	1	1	1	1	2	1	1	1	1	1	1	1
426	1	1	0	0	1	0	0	0	0	1	0	1	1	3	1	3	3	3	3	1	3	3	3	3
427	1	2	0	0	0	0	1	0	1	0	0	1	1	1	1	1	2	3	1	1	3	3	3	1
428	1	1	0	0	0	0	1	0	0	1	0	1	1	3	3	3	3	3	3	1	3	3	3	3
429	1	2	0	0	0	0	1	0	0	0	1	1	1	1	1	3	3	3	3	1	3	1	3	3
430	2	1	0	0	1	0	0	0	0	1	0	1	1	1	1	1	2	3	1	1	3	3	1	1
431	1	2	1	0	0	0	0	0	0	1	0	1	1	3	1	2	3	1	3	1	3	3	1	2
432	1	1	0	0	1	0	0	0	0	1	0	1	1	1	1	1	2	1	1	1	3	1	3	1
433	1	2	0	0	0	1	0	0	0	0	1	1	1	3	3	3	3	3	3	1	3	3	1	3
434	1	2	0	0	0	0	1	0	1	0	0	1	1	1	1	3	3	3	3	1	3	1	3	3
435	1	1	0	1	0	0	0	0	0	1	0	1	1	1	1	1	2	1	1	1	1	1	1	1
436	1	1	1	0	0	0	0	0	0	1	0	1	1	1	1	3	3	3	3	1	3	3	3	2
437	1	2	0	1	0	0	0	0	0	1	0	1	1	1	2	3	3	3	3	1	3	3	1	3
438	1	2	0	1	0	0	0	0	1	0	0	1	1	1	1	1	2	3	1	1	3	3	1	1
439	1	1	0	0	0	0	1	0	1	0	0	1	1	1	1	2	3	3	3	1	3	1	1	1
440	1	2	0	0	0	0	1	0	0	1	0	1	1	3	3	3	3	3	3	1	3	3	1	3
441	1	1	0	1	0	0	0	1	0	0	0	1	1	1	1	1	2	1	1	1	1	1	1	1
442	1	2	1	0	0	0	0	1	0	0	0	1	1	1	1	1	1	1	1	1	3	3	1	1
443	1	1	0	1	0	0	0	0	0	0	1	1	1	1	1	1	2	3	1	1	3	3	3	1
444	1	1	0	1	0	0	0	0	0	1	0	1	1	1	3	3	3	1	1	1	3	3	1	1
445	2	2	0	0	0	1	0	0	0	0	1	1	1	1	1	1	2	1	1	1	1	1	1	1
446	2	2	0	0	1	0	0	0	1	0	0	1	1	1	2	1	3	3	1	1	3	1	1	1
447	1	2	0	0	1	0	0	0	0	1	0	1	1	1	1	3	3	1	3	1	3	1	3	2
448	2	2	0	0	1	0	0	0	1	0	0	1	1	1	1	3	3	1	3	1	3	3	1	3
449	1	1	1	0	0	0	0	0	0	1	0	1	2	3	3	3	3	3	3	1	3	3	1	3
450	1	2	0	0	0	1	0	0	0	0	1	1	1	1	3	3	3	3	3	1	3	3	1	1
451	1	2	0	0	1	0	0	0	0	0	1	1	1	1	1	1	2	1	1	1	1	1	1	1
452	2	2	0	1	0	0	0	0	0	1	0	1	2	3	3	3	3	3	3	1	3	3	3	3
453	2	2	0	0	1	0	0	1	0	0	0	1	1	3	2	3	3	1	1	1	3	3	1	1
454	2	2	0	1	0	0	0	0	1	0	0	1	1	1	1	1	2	1	1	1	1	1	1	1
455	2	2	0	1	0	0	0	0	0	1	0	1	1	3	1	3	3	3	3	1	3	3	3	3
456	2	2	0	0	1	0	0	0	1	0	0	1	1	1	1	3	3	3	3	1	3	3	3	3
457	1	2	0	1	0	0	0	1	0	0	0	1	1	3	1	3	3	3	3	1	3	3	3	3
458	1	2	0	0	0	1	0	1	0	0	0	1	1	3	1	1	3	3	1	1	3	3	3	3
459	1	1	0	0	0	1	0	0	0	1	0	1	1	1	1	3	3	3	3	1	3	3	3	3
460	2	2	0	0	0	1	0	0	0	1	0	1	1	1	1	3	1	3	3	1	3	3	3	3
461	2	1	0	0	0	1	0	0	0	1	0	1	1	3	1	3	3	3	3	1	3	3	3	3
462	2	2	0	1	0	0	0	1	0	0	0	1	1	3	3	3	3	3	3	1	3	3	3	1
463	2	1	0	0	0	1	0	0	1	0	0	1	1	1	3	3	3	2	1	1	3	3	1	1
464	2	2	0	1	0	0	0	0	0	1	0	1	1	3	3	3	3	1	3	1	3	3	1	3
465	2	2	0	1	0	0	0	0	0	0	1	1	1	1	1	1	2	1	1	1	3	3	1	1
466	1	2	0	0	0	1	0	0	0	0	1	1	1	1	1	3	3	3	3	1	3	3	3	3
467	2	2	0	0	0	1	0	1	0	0	0	1	1	1	1	1	2	1	1	1	1	1	1	1
468	1	1	0	0	0	1	0	0	1	0	0	1	1	1	1	1	2	1	1	1	1	1	1	1
469	2	2	0	0	0	1	0	0	0	1	0	1	1	1	1	1	2	3	1	1	3	3	1	1
470	1	2	0	0	0	0	1	0	1	0	0	1	1	1	1	1	2	1	1	1	3	3	3	1
471	1	2	1	0	0	0	0	0	1	0	0	1	2	3	1	3	3	3	3	1	3	3	3	3
472	1	2	1	0	0	0	0	0	1	0	0	1	2	3	1	3	3	3	3	1	3	3	1	3
473	2	2	0	0	0	0	1	1	0	0	0	1	1	1	1	1	2	3	1	1	1	1	1	1
474	2	2	0	1	0	0	0	1	0	0	0	1	1	1	1	1	2	1	1	1	1	1	1	1
475	1	2	0	0	0	1	0	0	1	0	0	1	2	3	1	3	3	3	3	1	3	3	3	3
476	2	1	0	1	0	0	0	0	1	0	0	1	1	1	1	1	2	1	1	1	1	1	1	1
477	2	1	0	0	0	1	0	1	0	0	0	1	1	1	1	1	2	1	1	1	1	1	1	1
478	2	2	0	0	0	0	1	1	0	0	0	1	1	1	1	1	2	1	1	1	1	1	1	1
479	2	2	0	0	1	0	0	0	1	0	0	1	1	1	1	1	2	1	1	1	1	1	1	1
480	2	1	0	0	0	1	0	0	0	0	1	1	1	1	1	1	2	1	1	1	1	1	1	1
481	2	2	1	0	0	0	0	0	0	1	0	1	2	1	1	2	3	3	3	1	3	3	3	2
482	2	1	0	0	0	1	0	0	1	0	0	1	1	1	3	3	3	3	3	1	3	3	3	3
483	1	2	1	0	0	0	0	0	0	1	0	1	1	1	1	1	1	1	1	1	1	1	1	1
484	1	1	1	0	0	0	0	0	0	1	0	1	2	1	1	3	3	3	3	1	3	3	1	3
485	2	2	0	0	0	1	0	0	0	0	1	1	1	1	1	1	2	3	1	1	3	1	3	1
486	2	1	0	0	1	0	0	0	1	0	0	1	1	1	1	1	2	1	1	1	1	1	1	1
487	2	1	0	0	1	0	0	0	1	0	0	1	3	3	1	1	3	3	3	1	3	3	3	1
488	1	2	1	0	0	0	0	0	1	0	0	1	2	3	1	3	3	3	3	1	3	3	3	3
489	2	1	0	1	0	0	0	0	1	0	0	1	1	1	1	1	2	3	3	1	1	1	1	1
490	2	1	0	1	0	0	0	0	1	0	0	1	1	1	1	1	2	1	1	1	1	1	1	1
491	2	1	0	0	0	0	1	1	0	0	0	1	1	1	1	2	3	3	3	1	3	1	3	2
492	1	1	0	1	0	0	0	0	1	0	0	1	1	1	1	1	2	1	1	1	1	1	1	1
493	2	1	1	0	0	0	0	0	0	0	1	1	2	2	3	3	3	3	1	1	3	3	3	3
494	1	1	0	0	0	1	0	0	0	0	1	1	1	3	1	1	2	3	1	1	3	3	1	1
495	1	1	0	0	0	0	1	0	1	0	0	1	3	3	1	3	3	3	3	1	3	3	3	3
496	1	2	0	0	1	0	0	0	0	1	0	1	1	1	2	3	3	1	3	1	3	3	1	3
497	1	1	0	0	0	0	1	0	0	0	1	1	1	1	1	3	1	3	3	1	3	3	1	3
498	1	1	1	0	0	0	0	0	0	0	1	1	1	2	2	3	3	3	3	1	3	3	3	3
499	1	1	1	0	0	0	0	1	0	0	0	1	3	3	3	3	3	3	3	1	3	3	1	3
500	2	2	1	0	0	0	0	1	0	0	0	1	1	2	1	1	1	1	1	1	3	3	1	1
501	2	1	0	0	1	0	0	0	1	0	0	1	1	1	1	1	2	1	1	1	1	1	1	1
502	2	1	0	0	0	0	1	1	0	0	0	1	1	1	1	1	3	3	3	1	3	1	1	1
503	2	1	0	0	0	0	1	0	0	1	0	1	1	1	1	3	3	3	3	1	3	3	3	3
504	2	1	0	1	0	0	0	0	1	0	0	1	1	1	1	1	2	1	1	1	3	3	1	1
505	1	1	0	1	0	0	0	0	0	1	0	1	1	1	1	3	3	3	3	1	3	3	3	3
506	1	1	0	1	0	0	0	0	0	0	1	1	1	1	1	1	2	1	1	1	1	1	1	1
507	1	1	0	1	0	0	0	0	0	1	0	1	1	1	1	3	3	3	3	1	3	3	3	3
508	1	2	0	0	1	0	0	1	0	0	0	1	1	1	1	1	3	3	3	1	3	3	3	1
509	1	2	0	0	1	0	0	1	0	0	0	1	1	1	1	1	3	3	3	1	3	3	3	1
510	1	1	1	0	0	0	0	0	0	0	1	1	1	1	1	2	3	3	3	1	3	3	3	2
511	1	1	1	0	0	0	0	0	0	1	0	1	1	1	1	3	3	1	3	1	3	1	3	3
512	1	1	0	1	0	0	0	1	0	0	0	1	1	1	1	1	2	1	1	1	3	3	3	1
513	2	1	0	0	0	0	1	0	0	1	0	1	1	1	1	3	3	3	3	1	3	1	1	3
514	2	1	0	0	0	1	0	0	1	0	0	1	1	1	1	1	3	1	1	1	1	1	1	1
515	2	1	0	0	1	0	0	1	0	0	0	1	1	1	1	1	2	1	1	1	1	1	1	1
516	2	2	0	0	0	1	0	0	0	1	0	1	1	1	1	1	2	1	1	1	1	1	1	1
517	2	1	0	0	1	0	0	0	1	0	0	1	1	1	1	3	3	3	3	1	3	1	3	3
518	2	2	0	1	0	0	0	1	0	0	0	1	1	1	1	1	2	1	1	1	1	1	3	1
519	2	1	0	0	1	0	0	1	0	0	0	1	2	3	3	1	3	3	1	1	3	3	1	1
520	2	1	0	1	0	0	0	0	1	0	0	1	1	1	1	1	2	3	1	1	3	3	1	1
521	1	1	0	1	0	0	0	1	0	0	0	1	1	1	1	3	3	3	3	1	3	1	1	3
522	1	1	0	0	0	1	0	1	0	0	0	1	1	1	1	1	3	3	3	1	3	1	3	1
523	1	1	0	0	0	1	0	0	1	0	0	1	1	1	1	3	3	3	3	1	3	3	3	3
524	1	2	0	0	0	0	1	0	0	0	1	1	1	1	1	3	3	3	3	1	3	1	1	3
525	1	2	1	0	0	0	0	0	0	0	1	1	1	2	3	3	3	1	3	1	3	3	3	3
526	1	2	0	0	1	0	0	0	0	1	0	1	1	1	1	1	2	1	1	1	3	3	3	1
527	1	2	0	0	1	0	0	0	0	0	1	1	1	1	1	3	3	2	3	1	3	3	3	3
528	1	1	0	0	0	0	1	0	0	0	1	1	1	1	1	1	3	1	1	1	1	1	1	1
529	2	1	0	0	0	1	0	0	0	1	0	1	1	1	1	3	3	3	3	1	3	3	3	3
530	2	2	0	1	0	0	0	0	1	0	0	1	1	1	1	3	3	3	3	1	3	3	3	3
531	2	2	1	0	0	0	0	0	0	1	0	1	1	3	1	1	1	3	1	1	3	3	3	1
532	2	2	0	0	0	1	0	0	0	0	1	1	1	3	3	3	3	2	3	1	3	3	1	1
533	2	1	1	0	0	0	0	0	1	0	0	1	1	1	3	3	3	1	3	1	3	3	1	3
534	2	1	0	0	0	1	0	0	0	1	0	1	1	1	1	2	3	1	3	1	3	1	3	1
535	2	1	1	0	0	0	0	0	1	0	0	1	1	1	1	1	2	1	1	1	1	1	1	1
536	2	1	0	0	1	0	0	0	1	0	0	1	1	1	1	1	2	2	1	1	1	1	1	1
537	2	1	0	0	0	0	1	1	0	0	0	1	3	3	3	3	3	3	3	1	3	3	1	3
538	2	2	0	0	0	1	0	1	0	0	0	1	1	1	1	3	3	3	3	1	3	3	3	3
539	1	2	0	0	0	0	1	1	0	0	0	1	1	1	2	1	3	3	3	1	3	1	1	2
540	2	2	0	0	1	0	0	0	0	0	1	1	1	1	3	3	3	3	3	1	1	1	3	3
541	2	2	1	0	0	0	0	0	1	0	0	1	1	3	1	3	3	3	3	1	3	3	3	3
542	2	2	0	0	0	0	1	0	0	0	1	1	1	1	2	3	3	3	3	1	3	1	3	3
543	1	2	0	0	1	0	0	0	0	1	0	1	1	1	1	1	1	1	1	1	1	1	1	1
544	1	1	0	0	0	1	0	0	0	1	0	1	1	1	1	1	2	1	1	1	1	1	1	1
545	2	2	1	0	0	0	0	0	1	0	0	1	1	1	1	1	1	1	1	1	3	3	1	1
546	1	1	0	1	0	0	0	0	0	1	0	1	1	1	1	3	3	1	3	1	3	3	3	3
547	1	1	0	1	0	0	0	0	0	1	0	1	1	1	1	3	3	3	3	1	3	1	3	3
548	1	1	0	0	1	0	0	0	0	1	0	1	1	3	1	1	3	2	1	1	3	3	1	1
549	2	2	0	0	0	1	0	0	1	0	0	1	1	1	1	1	2	1	1	1	1	1	1	1
550	1	1	0	0	1	0	0	0	0	1	0	1	1	1	1	1	2	1	1	1	3	3	1	1
551	1	1	1	0	0	0	0	0	0	1	0	1	2	1	1	3	3	3	3	1	3	3	3	3
552	1	1	0	1	0	0	0	0	0	1	0	1	1	1	1	3	3	2	3	1	3	3	1	3
553	1	1	0	0	0	1	0	0	0	1	0	1	1	1	1	3	3	3	3	1	3	3	1	3
554	2	1	1	0	0	0	0	0	0	1	0	1	1	2	1	3	3	1	3	1	3	3	3	2
555	2	2	1	0	0	0	0	0	1	0	0	1	1	1	3	3	3	1	3	1	1	1	3	1
556	1	2	0	0	0	0	1	1	0	0	0	1	1	1	1	3	3	3	3	1	3	1	3	3
557	1	1	0	1	0	0	0	0	1	0	0	1	1	1	3	3	3	1	1	1	3	3	1	3
558	2	2	0	0	1	0	0	0	0	0	1	1	1	1	1	1	3	3	1	1	3	3	1	1
559	2	2	0	0	1	0	0	0	1	0	0	1	1	1	1	1	3	3	1	1	3	3	1	1
560	1	1	0	0	0	1	0	0	0	0	1	1	1	1	1	1	2	2	1	1	1	1	1	1
561	1	1	0	0	0	0	1	1	0	0	0	1	1	1	1	3	3	3	3	1	3	1	3	3
562	2	2	1	0	0	0	0	0	1	0	0	1	1	1	1	1	1	1	1	1	1	1	1	1
563	2	1	0	0	0	0	1	1	0	0	0	1	1	1	1	1	2	3	1	1	3	1	1	1
564	2	1	0	0	0	0	1	0	1	0	0	1	1	1	1	3	3	3	3	1	3	1	3	2
565	2	2	0	0	0	1	0	0	1	0	0	1	1	1	1	1	2	1	1	1	1	1	1	1
566	2	1	0	0	1	0	0	0	0	1	0	1	1	1	1	1	2	1	1	1	1	1	3	1
567	2	1	0	0	0	0	1	1	0	0	0	1	1	1	1	1	2	3	1	1	3	1	1	1
568	2	1	0	0	0	0	1	1	0	0	0	1	1	1	1	1	2	3	1	1	3	3	1	1
569	2	2	1	0	0	0	0	0	0	1	0	1	1	1	1	3	3	1	3	1	3	3	3	2
570	2	2	0	1	0	0	0	1	0	0	0	1	1	1	1	3	3	3	3	1	3	1	1	3
571	2	2	0	0	1	0	0	1	0	0	0	1	1	1	1	1	3	3	3	1	3	3	1	3
572	1	1	0	0	0	1	0	0	1	0	0	1	1	1	1	1	2	1	1	1	3	3	3	1
573	1	1	0	0	1	0	0	0	0	0	1	1	1	3	1	2	3	2	1	1	3	3	1	1
574	2	2	0	0	1	1	0	1	0	0	0	1	1	1	2	2	3	3	3	1	3	3	3	3
575	2	2	0	0	0	0	1	0	0	0	1	1	1	3	1	3	3	3	3	1	3	1	1	3
576	1	1	0	0	0	1	0	0	1	0	0	1	1	3	2	3	3	1	3	1	3	3	1	3
577	2	2	0	0	0	0	1	0	0	0	1	1	1	1	1	3	3	3	3	1	3	3	1	3
578	1	1	1	0	0	0	0	1	0	0	0	1	2	2	1	1	1	3	1	1	3	3	1	1
579	2	1	0	0	0	1	0	0	0	1	0	1	1	1	1	1	2	1	1	1	1	1	1	1
580	2	1	0	1	0	0	0	0	1	0	0	1	1	1	1	1	2	3	1	1	1	1	1	1
581	2	2	0	0	0	0	1	0	0	1	0	1	1	1	1	2	3	3	3	1	3	1	1	2
582	2	1	0	0	0	0	1	0	1	0	0	1	1	1	2	1	3	1	1	1	3	3	1	1
583	2	1	0	0	0	1	0	0	1	0	0	1	1	1	2	3	3	3	3	1	3	1	3	2
584	1	1	1	0	0	0	0	1	0	0	0	1	1	1	3	1	2	3	1	1	3	3	3	1
585	2	2	0	0	1	0	0	0	0	1	0	1	1	1	1	3	3	2	3	1	3	3	1	3
586	2	2	0	0	1	0	0	0	0	1	0	3	1	3	1	3	3	3	1	1	1	3	1	2
587	1	2	0	1	0	0	0	0	0	0	1	1	1	1	1	1	2	1	1	1	1	1	1	1
588	1	2	0	0	0	0	1	1	0	0	0	1	1	3	3	3	3	3	3	1	3	3	1	3
589	1	1	0	0	1	0	0	0	0	0	1	1	1	1	1	1	3	3	1	1	3	3	3	1
590	2	2	0	1	0	0	0	0	0	1	0	1	1	1	1	1	3	1	1	1	3	1	1	1
591	2	2	0	1	0	0	0	0	0	1	0	1	1	3	1	3	3	2	3	1	3	3	1	1
592	1	1	0	1	0	0	0	0	0	1	0	3	3	3	3	3	3	1	3	3	3	3	1	3
593	2	1	0	0	0	1	0	0	1	0	0	1	1	1	3	3	3	3	3	1	3	3	1	1
594	1	1	0	0	1	0	0	0	0	0	1	1	1	1	1	1	2	1	1	1	1	1	3	1
595	1	1	0	0	0	1	0	0	0	0	1	1	1	3	3	3	3	3	3	1	3	3	3	2
596	2	2	0	0	1	0	0	0	0	1	0	1	1	1	1	3	3	1	3	1	3	1	3	3
597	2	1	0	0	0	0	1	0	1	0	0	1	1	1	1	1	2	1	1	1	1	1	1	1
598	2	1	0	0	0	0	1	1	0	0	0	1	1	1	1	1	2	1	1	1	1	1	1	1
599	1	1	0	0	0	1	0	0	0	1	0	1	1	1	1	3	3	3	3	1	3	1	1	3
600	1	2	0	0	1	0	0	0	0	0	1	1	2	1	1	3	3	3	3	1	3	3	3	3
601	1	1	0	0	0	1	0	1	0	0	0	1	1	1	1	3	3	3	3	1	3	1	3	3
602	1	2	0	0	0	0	1	0	1	0	0	1	1	1	1	2	3	3	3	1	3	3	3	1
603	1	2	0	0	0	0	1	0	0	0	1	1	3	1	1	1	3	3	3	1	3	3	3	1
604	1	2	0	0	0	0	1	1	0	0	0	1	1	1	1	3	3	3	3	1	3	1	3	1
605	2	2	0	1	0	0	0	0	1	0	0	1	1	1	1	1	2	1	1	1	1	1	1	1
606	2	2	0	1	0	0	0	1	0	0	0	1	1	1	1	1	2	1	1	1	1	3	1	1
607	2	1	0	1	0	0	0	0	0	0	1	1	1	3	3	3	3	1	3	1	3	3	3	1
608	1	1	0	1	0	0	0	0	0	1	0	1	1	1	1	3	3	1	3	1	3	1	1	3
609	2	2	0	0	1	0	0	0	1	0	0	1	1	1	1	3	3	3	3	1	3	3	1	3
610	2	1	0	1	0	0	0	0	1	0	0	1	1	1	1	1	2	1	1	1	1	1	1	1
611	1	1	0	1	0	0	0	0	0	1	0	1	1	1	1	1	2	1	1	1	3	3	1	1
612	1	2	0	0	0	1	0	0	0	1	0	1	1	1	1	3	3	1	3	1	3	3	1	1
613	1	2	0	0	0	1	0	1	0	0	0	1	1	1	1	3	3	3	3	1	3	3	3	1
614	1	2	0	0	0	1	0	0	0	1	0	1	1	3	1	3	3	3	3	1	3	3	3	3
615	1	1	0	1	0	0	0	1	0	0	0	1	1	3	2	3	3	3	3	1	3	3	1	1
616	2	1	0	0	0	1	0	0	0	0	1	1	3	1	1	3	3	1	3	1	3	3	3	3
617	2	1	0	0	0	1	0	1	0	0	0	1	1	3	3	3	3	1	3	3	3	3	1	3
618	1	1	1	0	0	0	0	0	0	0	1	1	1	1	1	3	3	1	3	1	3	1	1	3
619	1	1	0	1	0	0	0	0	0	1	0	1	1	1	1	1	2	1	1	1	3	3	1	1
620	1	2	0	0	0	1	0	0	0	1	0	1	1	1	1	1	2	1	1	1	1	1	1	1
621	2	2	1	0	0	0	0	0	0	0	1	1	1	2	3	3	3	1	3	1	3	3	1	2
622	2	2	0	0	0	1	0	0	0	1	0	1	1	1	2	3	3	3	3	1	3	1	3	3
623	2	2	0	0	0	1	0	0	1	0	0	1	1	1	1	1	2	3	1	1	1	1	3	1
624	2	2	0	0	0	0	1	0	0	0	1	1	1	1	1	3	3	3	3	1	3	1	3	3
625	1	1	0	0	0	1	0	0	1	0	0	1	1	1	1	1	2	3	1	1	1	1	1	1
626	1	2	0	1	0	0	0	0	0	0	1	1	1	1	1	1	2	1	1	1	3	1	1	1
627	1	2	0	1	0	0	0	0	0	1	0	1	1	3	1	3	3	1	3	1	3	3	3	3
628	1	1	0	0	0	1	0	0	0	0	1	1	1	1	1	1	2	3	1	1	3	3	1	1
629	2	2	0	0	0	0	1	0	0	0	1	1	1	1	1	3	3	3	3	1	3	1	3	3
630	1	1	0	0	0	1	0	0	0	0	1	1	1	1	1	1	2	3	1	1	3	3	3	1
631	1	2	0	0	0	0	1	0	0	1	0	1	1	1	1	3	3	3	3	1	3	1	3	2
632	2	1	0	1	0	0	0	0	0	1	0	1	3	1	1	3	3	3	3	1	3	3	1	3
633	2	1	0	0	1	0	0	0	1	0	0	1	1	1	1	3	3	3	3	1	3	1	3	3
634	1	1	0	0	0	1	0	0	0	0	1	1	3	1	1	1	2	3	1	1	3	3	1	1
635	1	1	0	0	0	1	0	1	0	0	0	3	1	3	3	3	3	3	3	3	3	3	3	3
636	2	1	0	0	1	0	0	0	1	0	0	1	1	1	1	1	2	1	1	1	3	3	1	1
637	2	2	0	1	0	0	0	0	0	1	0	1	1	3	3	3	3	3	3	1	3	3	1	3
638	2	2	0	0	0	1	0	0	1	0	0	1	1	1	1	1	2	3	1	1	1	1	1	1
639	2	2	0	0	1	0	0	1	0	0	0	1	1	1	1	3	3	3	3	1	3	1	1	2
640	2	2	0	1	0	0	0	0	1	0	0	1	2	3	3	3	3	3	3	1	3	3	1	3
641	1	1	0	0	0	1	0	1	0	0	0	1	1	1	1	3	3	3	3	1	3	3	1	3
642	1	1	0	0	0	1	0	0	0	0	1	1	1	1	1	3	3	3	3	1	3	3	1	3
643	1	1	0	0	0	1	0	0	0	0	1	1	1	1	1	3	3	3	3	1	3	3	1	3
644	2	2	1	0	0	0	0	0	0	0	1	1	2	2	3	3	3	3	3	1	3	3	3	3
645	2	1	1	0	0	0	0	0	0	1	0	1	2	3	2	2	3	1	3	1	3	3	3	2
646	2	2	0	0	0	1	0	0	0	1	0	1	1	1	1	3	3	3	3	1	3	3	3	3
647	1	2	0	0	1	0	0	0	0	1	0	1	2	1	1	3	3	3	3	1	3	3	1	3
648	2	1	0	0	0	1	0	0	1	0	0	1	1	1	1	1	2	2	1	1	3	3	3	1
649	2	2	0	0	1	0	0	0	1	0	0	1	3	3	1	3	3	3	3	1	3	3	1	3
650	1	2	0	0	0	1	0	1	0	0	0	1	1	1	3	1	3	1	3	1	1	1	1	1
651	1	1	0	0	1	0	0	0	0	1	0	1	1	1	1	3	3	2	3	1	3	1	1	3
652	1	1	0	0	1	0	0	0	0	1	0	1	1	1	1	3	3	2	3	1	3	1	1	3
653	1	2	1	0	0	0	0	0	0	1	0	1	1	1	1	1	1	1	1	1	1	1	1	1
654	1	2	0	0	1	0	0	0	0	0	1	1	1	1	1	1	2	3	1	1	3	3	1	1
655	1	2	0	1	0	0	0	0	1	0	0	1	1	1	2	3	3	3	3	1	3	1	3	3
656	2	2	1	0	0	0	0	0	0	0	1	3	1	3	3	3	3	3	3	3	3	3	1	3
657	1	1	0	0	1	0	0	0	0	1	0	1	1	1	1	3	3	1	3	1	3	1	1	2
658	2	2	0	0	1	0	0	1	0	0	0	1	1	1	1	1	2	1	1	1	1	1	3	1
659	1	2	0	1	0	0	0	0	0	1	0	1	1	1	1	3	3	3	3	1	3	3	1	3
660	1	1	0	0	0	0	1	0	0	1	0	1	1	1	1	3	3	1	3	1	3	1	3	3
661	1	2	1	0	0	0	0	0	0	1	0	1	1	1	1	1	1	1	1	1	1	1	1	1
662	2	1	0	1	0	0	0	1	0	0	0	1	1	3	1	3	3	1	3	1	3	3	1	3
663	2	1	1	0	0	0	0	0	1	0	0	1	1	1	1	1	1	1	1	1	3	1	3	1
664	2	1	0	1	0	0	0	1	0	0	0	1	1	3	1	3	3	3	3	1	3	3	1	3
665	2	1	0	1	0	0	0	1	0	0	0	1	1	1	1	3	3	3	3	1	3	3	3	3
666	2	1	0	0	0	1	0	0	0	1	0	1	1	1	3	3	3	1	3	1	3	3	1	3
667	2	2	0	0	1	0	0	0	1	0	0	1	1	1	1	3	3	1	3	1	3	3	1	3
668	2	1	0	1	0	0	0	0	0	1	0	1	2	3	3	3	3	3	3	1	3	3	3	3
669	2	1	0	1	0	0	0	0	0	1	0	1	3	3	3	3	3	3	3	1	3	3	3	3
670	2	1	0	1	0	0	0	0	0	1	0	1	1	1	1	1	2	1	1	1	1	1	1	1
671	2	1	0	1	0	0	0	0	0	1	0	1	2	3	3	3	3	3	3	1	3	3	3	3
672	1	1	0	0	0	0	1	0	0	1	0	1	1	1	1	1	2	1	1	1	1	1	1	1
673	2	2	0	1	0	0	0	0	0	0	1	1	1	1	1	3	3	3	3	1	3	1	1	3
674	2	2	0	0	1	0	0	0	0	1	0	1	1	3	1	1	3	3	1	1	3	3	3	3
675	1	1	0	0	0	1	0	0	0	1	0	1	1	1	1	1	2	3	1	1	3	3	1	1
676	1	2	0	0	1	0	0	0	1	0	0	1	1	1	3	1	3	3	1	1	3	3	3	1
677	2	2	1	0	0	0	0	0	0	1	0	1	1	1	1	1	1	3	1	1	1	1	3	1
678	1	1	1	0	0	0	0	0	0	0	1	1	1	1	3	3	3	3	3	1	3	3	1	3
679	2	2	0	0	0	0	1	0	1	0	0	1	1	1	2	1	3	1	1	1	3	1	1	1
680	1	1	0	0	0	1	0	0	0	0	1	1	1	1	1	3	3	3	3	1	3	3	3	3
681	1	2	0	0	0	0	1	1	0	0	0	1	2	1	1	1	2	1	1	1	1	1	1	1
682	2	2	0	0	0	1	0	0	1	0	0	1	1	1	1	2	3	3	1	1	3	3	3	1
683	2	2	0	0	1	0	0	0	0	1	0	1	1	1	1	1	2	3	1	1	3	1	3	1
684	2	1	0	1	0	0	0	0	1	0	0	1	1	1	1	1	2	1	1	1	1	1	1	1
685	2	2	0	0	0	1	0	0	0	1	0	1	3	1	1	3	3	3	3	1	3	3	1	3
686	1	1	0	0	0	1	0	0	0	1	0	1	1	1	1	3	3	3	3	1	3	3	1	3
687	2	2	0	0	0	1	0	0	1	0	0	1	1	1	1	3	3	3	3	1	3	3	3	3
688	2	2	0	0	0	1	0	1	0	0	0	1	1	1	1	1	2	1	1	1	1	1	1	1
689	2	2	0	1	0	0	0	0	0	0	1	1	1	3	1	3	3	3	3	1	3	3	3	3
690	1	2	0	0	1	0	0	0	1	0	0	1	1	1	1	1	2	3	1	1	3	1	3	1
691	2	1	1	0	0	0	0	0	0	1	0	1	1	3	1	3	3	3	3	1	3	3	3	3
